# Supplementary material for: Integrated transcriptome and single-cell RNA sequencing identifies small GTPase-associated biomarkers in ulcerative colitis
Source: Front Immunol. 2026 Apr 22;17:1782885. doi: 10.3389/fimmu.2026.1782885 (PMC13143932; doi:10.3389/fimmu.2026.1782885)
Supplement: Supplementary file 1 [file Table1.csv]

	gene
1	A2M
2	AAAS
3	ABCD3
4	ABI1
5	ABI2
6	ABL1
7	ABL2
8	ABR
9	ACBD5
10	ACTB
11	ACTC1
12	ACTG1
13	ACTN1
14	ACTR2
15	ACTR3
16	ADD3
17	AHCTF1
18	AKAP12
19	AKAP13
20	ALDH3A2
21	ALS2
22	AMIGO2
23	ANKFY1
24	ANKLE2
25	ANKRD26
26	ANLN
27	AR
28	ARAP1
29	ARAP2
30	ARAP3
31	ARFGAP2
32	ARFGAP3
33	ARHGAP1
34	ARHGAP10
35	ARHGAP11A
36	ARHGAP11B
37	ARHGAP12
38	ARHGAP15
39	ARHGAP17
40	ARHGAP18
41	ARHGAP19
42	ARHGAP20
43	ARHGAP21
44	ARHGAP22
45	ARHGAP23
46	ARHGAP24
47	ARHGAP25
48	ARHGAP26
49	ARHGAP27
50	ARHGAP28
51	ARHGAP29
52	ARHGAP30
53	ARHGAP31
54	ARHGAP32
55	ARHGAP33
56	ARHGAP35
57	ARHGAP36
58	ARHGAP39
59	ARHGAP4
60	ARHGAP40
61	ARHGAP42
62	ARHGAP44
63	ARHGAP45
64	ARHGAP5
65	ARHGAP6
66	ARHGAP8
67	ARHGAP9
68	ARHGDIA
69	ARHGDIB
70	ARHGDIG
71	ARHGEF1
72	ARHGEF10
73	ARHGEF10L
74	ARHGEF11
75	ARHGEF12
76	ARHGEF15
77	ARHGEF16
78	ARHGEF17
79	ARHGEF18
80	ARHGEF19
81	ARHGEF2
82	ARHGEF25
83	ARHGEF26
84	ARHGEF28
85	ARHGEF3
86	ARHGEF33
87	ARHGEF35
88	ARHGEF37
89	ARHGEF38
90	ARHGEF39
91	ARHGEF4
92	ARHGEF40
93	ARHGEF5
94	ARHGEF6
95	ARHGEF7
96	ARHGEF9
97	ARL13B
98	ARMCX3
99	ARPC1A
100	ARPC1B
101	ARPC2
102	ARPC3
103	ARPC4
104	ARPC5
105	ATP6AP1
106	AURKB
107	B9D2
108	BAIAP2
109	BAIAP2L1
110	BAIAP2L2
111	BASP1
112	BCAP31
113	BCR
114	BIRC5
115	BLTP3B
116	BRK1
117	BTK
118	BUB1
119	BUB1B
120	BUB3
121	C1QBP
122	CALM1
123	CAPZB
124	CAV1
125	CAVIN1
126	CCDC115
127	CCDC187
128	CCDC88A
129	CCNE1
130	CCP110
131	CCT2
132	CCT6A
133	CCT7
134	CDC20
135	CDC25C
136	CDC37
137	CDC42
138	CDC42BPA
139	CDC42BPB
140	CDC42EP1
141	CDC42EP2
142	CDC42EP3
143	CDC42EP4
144	CDC42EP5
145	CDC42SE2
146	CDCA8
147	CDH1
148	CDKN1B
149	CENPA
150	CENPC
151	CENPE
152	CENPF
153	CENPH
154	CENPI
155	CENPK
156	CENPL
157	CENPM
158	CENPN
159	CENPO
160	CENPP
161	CENPQ
162	CENPS
163	CENPT
164	CENPU
165	CEP97
166	CFL1
167	CFTR
168	CHN1
169	CHN2
170	CIT
171	CKAP4
172	CKAP5
173	CKB
174	CLASP1
175	CLASP2
176	CLIP1
177	CLTC
178	COPS2
179	COPS4
180	CPD
181	CPNE8
182	CPSF7
183	CSK
184	CTNNA1
185	CTNNB1
186	CTTN
187	CUL3
188	CYBA
189	CYBB
190	CYFIP1
191	CYFIP2
192	DAAM1
193	DBN1
194	DBT
195	DDRGK1
196	DDX39B
197	DDX4
198	DEF6
199	DEPDC1B
200	DEPDC7
201	DIAPH1
202	DIAPH2
203	DIAPH3
204	DLC1
205	DLG4
206	DLG5
207	DNMBP
208	DOCK1
209	DOCK10
210	DOCK11
211	DOCK2
212	DOCK3
213	DOCK4
214	DOCK5
215	DOCK6
216	DOCK7
217	DOCK8
218	DOCK9
219	DSG1
220	DSG2
221	DSN1
222	DSP
223	DST
224	DVL1
225	DVL2
226	DVL3
227	DYNC1H1
228	DYNC1I1
229	DYNC1I2
230	DYNC1LI1
231	DYNC1LI2
232	DYNLL1
233	DYNLL2
234	ECT2
235	EFHD2
236	ELMO2
237	EMC3
238	EMD
239	EPHA2
240	EPSTI1
241	ERBIN
242	ERCC6L
243	ERRFI1
244	ESYT1
245	EVL
246	FAF2
247	FAM135A
248	FAM13A
249	FAM13B
250	FAM169A
251	FAM83B
252	FAM91A1
253	FARP1
254	FARP2
255	FERMT2
256	FGD1
257	FGD2
258	FGD3
259	FGD4
260	FGD5
261	FGD6
262	FILIP1
263	FLNA
264	FLOT1
265	FLOT2
266	FMNL1
267	FMNL2
268	FMNL3
269	FNBP1
270	FNBP1L
271	FRS2
272	FRS3
273	GARRE1
274	GFOD1
275	GIT1
276	GIT2
277	GJA1
278	GMIP
279	GNA13
280	GOLGA3
281	GOLGA8R
282	GOPC
283	GPS1
284	GRB2
285	GRB7
286	H2AB1
287	H2AC14
288	H2AC18
289	H2AC19
290	H2AC20
291	H2AC4
292	H2AC6
293	H2AC7
294	H2AC8
295	H2AJ
296	H2AX
297	H2AZ1
298	H2AZ2
299	H2BC1
300	H2BC10
301	H2BC11
302	H2BC12
303	H2BC12L
304	H2BC13
305	H2BC14
306	H2BC15
307	H2BC17
308	H2BC21
309	H2BC26
310	H2BC3
311	H2BC4
312	H2BC5
313	H2BC6
314	H2BC7
315	H2BC8
316	H2BC9
317	H3-3A
318	H3-3B
319	H3C1
320	H3C10
321	H3C11
322	H3C12
323	H3C13
324	H3C14
325	H3C15
326	H3C2
327	H3C3
328	H3C4
329	H3C6
330	H3C7
331	H3C8
332	H4C1
333	H4C11
334	H4C12
335	H4C13
336	H4C14
337	H4C15
338	H4C16
339	H4C2
340	H4C3
341	H4C4
342	H4C5
343	H4C6
344	H4C8
345	H4C9
346	HGS
347	HINT2
348	HMOX2
349	HNRNPC
350	HSP90AA1
351	HSP90AB1
352	HSPE1
353	HTR7
354	IL32
355	INCENP
356	INPP5B
357	IQGAP1
358	IQGAP2
359	IQGAP3
360	ITGB1
361	ITGB3BP
362	ITSN1
363	ITSN2
364	JAG1
365	JUP
366	KALRN
367	KCTD13
368	KCTD3
369	KDM1A
370	KDM4C
371	KIDINS220
372	KIF14
373	KIF18A
374	KIF2A
375	KIF2B
376	KIF2C
377	KIF5A
378	KIF5B
379	KLC1
380	KLC2
381	KLC3
382	KLC4
383	KLK2
384	KLK3
385	KNL1
386	KNTC1
387	KTN1
388	LAMTOR1
389	LBR
390	LCK
391	LEMD3
392	LETM1
393	LIMK1
394	LIMK2
395	LIN7B
396	LMAN1
397	LMNB1
398	LRRC1
399	LRRC41
400	MACO1
401	MAD1L1
402	MAD2L1
403	MAP3K11
404	MAPK1
405	MAPK11
406	MAPK14
407	MAPK3
408	MAPRE1
409	MCAM
410	MCF2
411	MCF2L
412	MEN1
413	MFN1
414	MFN2
415	MIS12
416	MOSPD2
417	MPP7
418	MRTFA
419	MSI2
420	MTMR1
421	MTR
422	MTX1
423	MUC13
424	MYH10
425	MYH11
426	MYH14
427	MYH9
428	MYL12B
429	MYL6
430	MYL9
431	MYLK
432	MYO19
433	MYO6
434	MYO9A
435	MYO9B
436	NCF1
437	NCF2
438	NCF4
439	NCK1
440	NCK2
441	NCKAP1
442	NCKAP1L
443	NCKIPSD
444	NCOA2
445	NDC80
446	NDE1
447	NDEL1
448	NDUFA5
449	NDUFS3
450	NET1
451	NF2
452	NGEF
453	NHS
454	NIPSNAP2
455	NISCH
456	NOX1
457	NOX3
458	NOXA1
459	NOXO1
460	NSFL1C
461	NSL1
462	NUDC
463	NUF2
464	NUP107
465	NUP133
466	NUP160
467	NUP37
468	NUP43
469	NUP85
470	NUP98
471	OBSCN
472	OCRL
473	OPHN1
474	OSBPL11
475	PAFAH1B1
476	PAK1
477	PAK2
478	PAK3
479	PAK4
480	PAK5
481	PAK6
482	PARD6A
483	PARD6B
484	PCDH7
485	PDE5A
486	PDPK1
487	PEAK1
488	PFN1
489	PFN2
490	PGRMC2
491	PHIP
492	PICALM
493	PIK3C3
494	PIK3CA
495	PIK3R1
496	PIK3R2
497	PIK3R3
498	PIK3R4
499	PIN1
500	PKN1
501	PKN2
502	PKN3
503	PKP4
504	PLD1
505	PLD2
506	PLEKHG1
507	PLEKHG2
508	PLEKHG3
509	PLEKHG4
510	PLEKHG4B
511	PLEKHG5
512	PLEKHG6
513	PLIN3
514	PLK1
515	PLXNA1
516	PLXNB1
517	PLXND1
518	PMF1
519	POTEE
520	PPP1CB
521	PPP1CC
522	PPP1R12A
523	PPP1R12B
524	PPP1R14A
525	PPP2CA
526	PPP2CB
527	PPP2R1A
528	PPP2R1B
529	PPP2R5A
530	PPP2R5B
531	PPP2R5C
532	PPP2R5D
533	PPP2R5E
534	PRAG1
535	PRC1
536	PREX1
537	PREX2
538	PRKCA
539	PRKCB
540	PRKCD
541	PRKCZ
542	PTK2
543	PTK2B
544	PTPN13
545	RAB7A
546	RAB9A
547	RAB9B
548	RAC1
549	RAC2
550	RAC3
551	RACGAP1
552	RALBP1
553	RALGAPA1
554	RANBP2
555	RANGAP1
556	RAP1GDS1
557	RAPGEF1
558	RASAL2
559	RASGRF2
560	RBBP6
561	RBMX
562	RCC2
563	RHOA
564	RHOB
565	RHOBTB1
566	RHOBTB2
567	RHOBTB3
568	RHOC
569	RHOD
570	RHOF
571	RHOG
572	RHOH
573	RHOJ
574	RHOQ
575	RHOT1
576	RHOT2
577	RHOU
578	RHOV
579	RHPN1
580	RHPN2
581	RND1
582	RND2
583	RND3
584	RNF20
585	ROCK1
586	ROCK2
587	ROPN1
588	RPS27
589	RRAS2
590	RTKN
591	S100A8
592	S100A9
593	SAMM50
594	SCAI
595	SCFD1
596	SCRIB
597	SEC13
598	SEH1L
599	SEMA4F
600	SENP1
601	SFN
602	SGO1
603	SGO2
604	SH3BP1
605	SH3PXD2A
606	SH3RF1
607	SHKBP1
608	SHMT2
609	SKA1
610	SKA2
611	SLC1A5
612	SLC4A7
613	SLITRK3
614	SLITRK5
615	SLK
616	SNAP23
617	SOS1
618	SOS2
619	SOWAHC
620	SPATA13
621	SPC24
622	SPC25
623	SPDL1
624	SPEN
625	SPTAN1
626	SPTBN1
627	SRC
628	SRF
629	SRGAP1
630	SRGAP2
631	SRGAP3
632	SRRM1
633	STAM
634	STAM2
635	STARD13
636	STARD8
637	STBD1
638	STEAP3
639	STIP1
640	STK10
641	STK38
642	STMN2
643	STOM
644	STX5
645	SWAP70
646	SYDE1
647	SYDE2
648	TAGAP
649	TAOK1
650	TAOK3
651	TAX1BP3
652	TEX2
653	TFRC
654	THY1
655	TIAM1
656	TIAM2
657	TJP2
658	TMEM59
659	TMEM87A
660	TMOD3
661	TMPO
662	TNFAIP1
663	TOR1AIP1
664	TPM3
665	TPM4
666	TRA2B
667	TRAK1
668	TRAK2
669	TRIO
670	TRIP10
671	TSC1
672	TUBA1A
673	TUBA1B
674	TUBA1C
675	TUBA3C
676	TUBA3D
677	TUBA3E
678	TUBA4A
679	TUBA4B
680	TUBA8
681	TUBAL3
682	TUBB1
683	TUBB2A
684	TUBB2B
685	TUBB3
686	TUBB4A
687	TUBB4B
688	TUBB6
689	TUBB8
690	TUBB8B
691	TWF1
692	TXNL1
693	UACA
694	UBXN11
695	USP9X
696	VAMP3
697	VANGL1
698	VANGL2
699	VAPB
700	VAV1
701	VAV2
702	VAV3
703	VCP
704	VHL
705	VIM
706	VRK2
707	WAS
708	WASF1
709	WASF2
710	WASF3
711	WASL
712	WDR11
713	WDR6
714	WDR81
715	WDR91
716	WHAMM
717	WIPF1
718	WIPF2
719	WIPF3
720	WWP2
721	XPO1
722	YKT6
723	YWHAB
724	YWHAE
725	YWHAG
726	YWHAH
727	YWHAQ
728	YWHAZ
729	ZAP70
730	ZNF512B
731	ZW10
732	ZWILCH
733	ZWINT
