# Supplementary material for: Integrated transcriptome and single-cell RNA sequencing identifies small GTPase-associated biomarkers in ulcerative colitis
Source: Front Immunol. 2026 Apr 22;17:1782885. doi: 10.3389/fimmu.2026.1782885 (PMC13143932; doi:10.3389/fimmu.2026.1782885)
Supplement: Supplementary file 2 [file Table2.csv]

	logFC	AveExpr	t	P.Value	adj.P.Val	B	change
SLC6A14	5.0094763546798	9.40916388888889	21.6018902269384	3.11721043893098e-41	4.7871000710663e-37	82.8771249424913	UP
DUOX2	4.91418834154351	9.90938981481482	17.4520438921765	2.25739933186878e-33	1.73334407697544e-29	65.2446688044742	UP
DPP10	-1.89685254515599	3.9767037037037	-17.1120203426705	1.09467423164602e-32	4.99974945504449e-29	63.6991508893793	DOWN
SLC23A1	-2.3977013136289	5.63355648148148	-17.0748125167908	1.30227243733659e-32	4.99974945504449e-29	63.5291004122116	DOWN
TIMP1	2.11540771756979	11.398987962963	16.9906333929036	1.93021384742424e-32	5.92845881097881e-29	63.1437028979728	UP
LCN2	2.83323596059113	12.0914861111111	16.488002445725	2.06119684290328e-31	5.27563331941094e-28	60.8231072421467	UP
SLC38A4	-3.04525238095238	4.03393240740741	-16.0505758655457	1.66093721290777e-30	3.64385896837494e-27	58.7767311298993	DOWN
AQP7	-2.45237077175698	6.44713148148148	-15.5348444644451	2.00418780210445e-29	3.84728900961475e-26	56.3324782938675	DOWN
PARP8	1.7531210180624	8.23116018518519	14.8377406790615	6.10807831160801e-28	1.04224176257071e-24	52.9757953298986	UP
LPCAT1	1.57427175697865	10.3951157407407	14.7724788342052	8.43516418475368e-28	1.25284351385975e-24	52.6585209912253	UP
SLC19A3	-1.3879960591133	5.15677777777778	-14.7599722548381	8.97393934522185e-28	1.25284351385975e-24	52.5976614993679	DOWN
CXCL1	3.8149367816092	10.2380435185185	14.7214650425378	1.08598480214464e-27	1.38978905054461e-24	52.4101609951565	UP
PI3	2.31350738916256	12.4013777777778	14.5435776824045	2.62701194819046e-27	3.1033094221816e-24	51.5417132948305	UP
NAT8B	-1.33450952380952	6.17278796296296	-14.4523744101318	4.13765069008088e-27	4.53870726054086e-24	51.0950225507892	DOWN
IL1RN	3.0177579638752	10.0090907407407	13.8393996137161	8.97388463477946e-26	9.18746308908721e-23	48.0683436627575	UP
PRKG2	-1.34842610837439	3.91875833333333	-13.7666332912042	1.29643883265939e-25	1.24433819707189e-22	47.7063025762556	DOWN
TRHDE	-1.78789096880131	3.97559259259259	-13.698553828519	1.8299791666657e-25	1.6467935282722e-22	47.3670708714889	DOWN
S100P	1.74304154351396	12.234312037037	13.6880295895606	1.93021316070193e-25	1.6467935282722e-22	47.3145862314939	UP
LANCL3	-1.27281100164204	3.94406574074074	-13.6478386574352	2.36642227937927e-25	1.91269194444355e-22	47.1140461976199	DOWN
IRAK3	1.92441362889983	6.78099351851852	13.5874910702351	3.21432606759324e-25	2.46812027100147e-22	46.8126145879783	UP
MEP1B	-3.0154632183908	6.04467685185185	-13.5051851810596	4.88353878698306e-25	3.57126215008089e-22	46.4008969234539	DOWN
LRRN2	-1.41107208538588	5.84459351851852	-13.4756847892484	5.67428471202182e-25	3.96090865102359e-22	46.2531588801797	DOWN
TRIM29	2.88561855500821	7.5313212962963	13.4290630629641	7.19432240704673e-25	4.80361779152246e-22	46.0194973473769	UP
PDE6A	-2.07099261083744	5.67545277777778	-13.412830475382	7.81449755391986e-25	5.00030162231447e-22	45.9380904902962	DOWN
NPY1R	-2.62658801313629	6.31318981481482	-13.3264370673408	1.21398666759513e-24	7.45727730170337e-22	45.5043824761036	DOWN
APOBEC3B	-2.35238144499179	7.46398796296296	-13.2900910103979	1.46147936882264e-24	8.31256987667009e-22	45.3216988669742	DOWN
IFI16	1.46563727422003	10.2330046296296	13.2451805948867	1.83837274399723e-24	1.00828179391305e-21	45.0957900453756	UP
VNN1	3.41758538587849	8.84524537037037	13.2086154553349	2.21625605175163e-24	1.1736222133362e-21	44.911714875538	UP
HSPB3	-2.1114091954023	4.94657592592593	-13.0728498548392	4.44154327902356e-24	2.27362600453216e-21	44.2271266836088	DOWN
VLDLR	-1.74934679802956	4.46482777777778	-13.0653381202328	4.61593617553269e-24	2.27445153033473e-21	44.1891983870943	DOWN
SCUBE2	-1.71481330049261	6.73894166666667	-13.0601916997721	4.73936634568674e-24	2.27445153033473e-21	44.1632099999341	DOWN
C2	1.55410509031199	8.9160037037037	13.0421066210144	5.19998284496294e-24	2.41988292576048e-21	44.0718643711451	UP
B4GALNT2	-1.81864367816092	5.16344814814815	-13.0117237541735	6.07720227111444e-24	2.74492927286778e-21	43.9183355426596	DOWN
CFB	2.18417996715928	10.2468592592593	12.9988190281901	6.49336790455884e-24	2.79779117484412e-21	43.853100310723	UP
RUNDC3B	-2.16476486042693	6.22614259259259	-12.994722122739	6.631379736149e-24	2.79779117484412e-21	43.8323866550664	DOWN
WSCD1	-2.2304921182266	6.48401944444444	-12.9915346748788	6.74078748904295e-24	2.79779117484412e-21	43.8162700811336	DOWN
ARHGEF3	1.11621231527094	9.03898055555556	12.8835126872789	1.17432201671116e-23	4.74580610806139e-21	43.2695340323012	UP
SLC23A3	-1.94955747126437	6.93875648148148	-12.8238878871843	1.59603854234395e-23	6.2847086909682e-21	42.9673023992524	DOWN
CNTN4	-1.42375369458128	5.70634444444444	-12.7748946662891	2.05417750245129e-23	7.88650097628612e-21	42.7187256494189	DOWN
PRRX1	3.06650771756979	8.09958518518519	12.7509239072232	2.32429458913219e-23	8.70590048909831e-21	42.5970287791605	UP
REG4	2.07488341543514	11.8716481481481	12.7458904215099	2.3853943011908e-23	8.72202387699692e-21	42.5714679909446	UP
MMP3	5.1055829228243	9.31282592592593	12.7295134779716	2.59556190278049e-23	9.26977770720931e-21	42.4882882664943	UP
KCND3	2.16190755336617	7.77335092592593	12.7194149675445	2.73431666384117e-23	9.5433865924111e-21	42.4369856383459	UP
COL6A3	1.60090640394089	10.7752333333333	12.6369534372875	4.18478807743008e-23	1.42812867789097e-20	42.0177370488735	UP
ACSF2	-2.0134908045977	7.88675462962963	-12.57007202519	5.91227802403489e-23	1.97380116554574e-20	41.6772800452459	DOWN
CXCL3	2.55980738916256	9.01778611111111	12.5353278616803	7.0759054920794e-23	2.31201448174177e-20	41.500270354261	UP
UBE2L6	1.25600295566502	10.5050944444444	12.4589872663703	1.05043742339218e-22	3.36074323146534e-20	41.1109965904238	UP
VCAM1	1.34013004926108	10.3041111111111	12.4277065750529	1.23519510179232e-22	3.87120228127034e-20	40.9513562851752	UP
DUOXA2	3.24296420361248	9.01009259259259	12.4053838089117	1.38666056315845e-22	4.25898925368487e-20	40.8373853334738	UP
LIPC	-1.58401789819376	4.37053796296296	-12.3789887926861	1.58997424899687e-22	4.78769304742059e-20	40.7025728351997	DOWN
GBA3	-3.07882742200329	6.87436203703704	-12.3607378211069	1.74779166610807e-22	5.0838100804216e-20	40.6093243974786	DOWN
SERPINA1	1.07813169129721	11.9759759259259	12.3599967131719	1.7545219395868e-22	5.0838100804216e-20	40.6055373619046	UP
S100A8	4.31116683087028	9.99597962962963	12.3015904416407	2.37551898587464e-22	6.63288092110488e-20	40.3069511211964	UP
ACOX1	-1.3589512315271	10.306975	-12.2595855189578	2.95440797143343e-22	8.10193628880414e-20	40.0920527865441	DOWN
CHI3L1	4.56660492610837	9.76034444444444	12.2459469193248	3.17127942086395e-22	8.5440943975803e-20	40.0222490211034	UP
TGM2	2.10922118226601	9.17504722222222	12.2316553570327	3.41568377416053e-22	9.04390615858331e-20	39.9490885588378	UP
CDH3	2.41232019704433	6.73000555555556	12.0726210139195	7.81080430811145e-22	2.03305969084182e-19	39.133974294525	UP
AQP8	-4.77306748768473	8.20465277777778	-12.0394544381858	9.28336566581665e-22	2.37607744216577e-19	38.963758377272	DOWN
ZNF575	-1.7047829228243	7.29334074074074	-12.017104430936	1.04296631573257e-21	2.62571044437787e-19	38.8490124184173	DOWN
CPT1A	-1.22298899835796	9.08966203703704	-11.8682077390444	2.26721706454154e-21	5.52661150161339e-19	38.0837263434713	DOWN
PDPN	2.81887931034483	8.20613055555556	11.8363413294484	2.67758258913548e-21	6.4249430970865e-19	37.9197575406909	UP
ETNK1	-1.60591018062397	8.70904537037037	-11.7999780509574	3.23758278430821e-21	7.64916289517248e-19	37.7325733349435	DOWN
CNGA1	-1.79306141215107	5.5056037037037	-11.795500106433	3.31420971099863e-21	7.71156341391001e-19	37.7095170083504	DOWN
PDZK1IP1	1.96779441707717	11.5837296296296	11.780273248319	3.5886325079579e-21	8.10450432716316e-19	37.6311069138911	UP
GCNT2	-1.59290213464696	8.38455740740741	-11.6286953696761	7.92806974247822e-21	1.7148079864118e-18	36.8498213585187	DOWN
ME3	-1.17793382594417	8.31628981481481	-11.5699472313221	1.07828706193746e-20	2.29989644585744e-18	36.5466658975684	DOWN
RAB6B	-1.08461609195402	5.63438148148148	-11.5155255644138	1.43395268342435e-20	3.01660429580106e-18	36.2656723910614	DOWN
MOBP	-1.21725057471264	4.6605037037037	-11.4998444388823	1.5567503659398e-20	3.23067775266724e-18	36.1846781680496	DOWN
IGDCC4	1.91646995073892	8.38486111111111	11.4651394164264	1.86729538232504e-20	3.82347402484875e-18	36.0053799258359	UP
PITX2	-2.77753530377668	3.53293148148148	-11.4604677730569	1.91358771717604e-20	3.86670612798323e-18	35.981240005805	DOWN
LRP8	1.70897290640394	6.27359166666667	11.4376411037267	2.15685834808644e-20	4.30167190280046e-18	35.8632716827509	UP
KYNU	2.76841379310344	8.56387777777778	11.4129843817736	2.45456092542914e-20	4.83265283741222e-18	35.735817272497	UP
ELK3	1.60866781609195	7.8205712962963	11.3740796031953	3.0102259554082e-20	5.85165063255743e-18	35.5346538207503	UP
SLC25A34	-1.77674778325123	7.32211666666667	-11.3452363481107	3.50206016241292e-20	6.63964665607101e-18	35.3854698663744	DOWN
CYP2B6	-3.01481871921183	6.49130555555556	-11.3397215425552	3.60488919844219e-20	6.74630127055466e-18	35.3569417209555	DOWN
PITPNC1	1.31706403940887	9.14154444444444	11.3375515872919	3.64617441854553e-20	6.74630127055466e-18	35.3457161453922	UP
MMP12	2.58139655172414	10.7806583333333	11.3322506274113	3.74903224411291e-20	6.85403430629072e-18	35.3182924230928	UP
ABCB11	-1.16669835796387	3.6707787037037	-11.324925743515	3.89596140226836e-20	7.03885638289825e-18	35.2803961698957	DOWN
BTN3A3	1.11748899835796	9.76218518518519	11.2923207161598	4.62320351447246e-20	8.16075130709811e-18	35.1116810824072	UP
CD55	1.95744121510673	10.7693324074074	11.273320169382	5.10818877121648e-20	8.91436988176949e-18	35.0133412974285	UP
PAQR5	-1.77047093596059	8.04591111111111	-11.2607325156883	5.45722935920247e-20	9.41647991789577e-18	34.9481838167533	DOWN
CALU	1.10484449917898	10.2490231481481	11.252616282288	5.69484928636096e-20	9.71731116562725e-18	34.9061682220312	UP
CTSK	1.74953661740558	9.46618703703704	11.2485623964136	5.8173881765965e-20	9.81732200307609e-18	34.8851812978214	UP
ABCG2	-3.19653333333334	8.42358148148148	-11.2306848541455	6.39006596801308e-20	1.06665481598671e-17	34.7926213503622	DOWN
FILIP1L	1.5971500821018	7.93354074074074	11.2156745742197	6.9142804078173e-20	1.14174843250377e-17	34.7148964056965	UP
CXCL2	3.03251871921182	8.85631944444444	11.1971163251557	7.62232949432177e-20	1.24527780898191e-17	34.6187871516601	UP
APOL1	1.70508587848932	9.52655092592593	11.1508805714678	9.71852109853166e-20	1.55279189895463e-17	34.3792832776109	UP
SOCS3	2.96025320197044	9.58650555555556	11.1491375224351	9.80795820789211e-20	1.55279189895463e-17	34.3702525813079	UP
CDK20	-1.17620706075534	6.9706712962963	-11.1330227485945	1.0674858645476e-19	1.67279392059771e-17	34.2867569234829	DOWN
NEURL1B	-1.5585632183908	8.93112407407407	-11.1171836255061	1.16016704322319e-19	1.79966518007863e-17	34.2046801282021	DOWN
SLC22A5	-1.46372200328407	9.50019537037037	-11.0994235380138	1.27370515668511e-19	1.95602900912133e-17	34.1126382304946	DOWN
ANXA1	1.84813497536945	9.94769444444444	11.093824027533	1.31175966091273e-19	1.9945240705581e-17	34.0836163456209	UP
PEA15	1.03144663382595	9.77976851851852	11.0730748939542	1.46296847568873e-19	2.20262812560313e-17	33.9760653465432	UP
SLC16A1	-1.46220640394089	10.5709638888889	-11.0691062787368	1.4938192596142e-19	2.22724100678595e-17	33.9554927279915	DOWN
PIM3	1.05107947454844	9.81353148148148	11.0127128544088	2.00959343406461e-19	2.91144588367266e-17	33.6631014360065	UP
SULF1	1.33201362889983	9.43831574074074	10.9848199838302	2.32721221612222e-19	3.34009327130738e-17	33.5184428668618	UP
ENPP1	-1.70677339901478	7.27269444444444	-10.9669645019425	2.55644579101145e-19	3.63512389005212e-17	33.4258276692727	DOWN
COL4A1	1.5706026272578	10.2221981481481	10.9285221755427	3.12963243924222e-19	4.40933627242595e-17	33.2263973895948	UP
SLC39A2	-1.54596502463054	4.26779166666667	-10.918459132542	3.29985386185602e-19	4.60689597786572e-17	33.1741854477808	DOWN
TNIP3	3.88205829228243	7.03142314814815	10.901472194556	3.60848636213535e-19	4.94781473779576e-17	33.08604250911	UP
C2CD4A	2.39878259441707	7.35365740740741	10.8605593114329	4.47570933488699e-19	6.08260781025306e-17	32.8737188064843	UP
CCNJL	-1.68509408866995	7.93035833333333	-10.8528515594162	4.66107243493322e-19	6.27895520905873e-17	32.8337133135948	DOWN
SLCO4A1	1.1794223316913	7.09997592592593	10.8333972918332	5.1638250011133e-19	6.88410586098163e-17	32.7327332690599	UP
CTLA4	2.81191395730706	7.71581481481481	10.8308322649389	5.23404221677407e-19	6.88410586098163e-17	32.7194184418903	UP
AQP3	1.00587701149425	10.2943231481481	10.830443166738	5.24477688177932e-19	6.88410586098163e-17	32.717398653504	UP
LYN	1.2134538587849	10.1001092592593	10.8272625189562	5.3333567956067e-19	6.9410474839095e-17	32.7008879383821	UP
FAIM2	1.92768407224959	6.74718518518519	10.8223616611199	5.47278406556359e-19	7.06265083150084e-17	32.6754471451624	UP
MMP10	3.41312249589491	7.38067407407407	10.811899040371	5.78277021206909e-19	7.40050017889542e-17	32.6211328040439	UP
HSD3B2	-2.78909228243021	4.80747407407407	-10.7882211784035	6.55074304029002e-19	8.26204461087577e-17	32.4982049989545	DOWN
PDK2	-1.1272026272578	6.96815185185185	-10.7878493729169	6.56358300792371e-19	8.26204461087577e-17	32.4962746020709	DOWN
SERPINB5	3.20371034482758	8.7863	10.7781215032965	6.90862626838827e-19	8.62567265070233e-17	32.445766845654	UP
FREM2	-1.12294696223317	3.39659907407407	-10.7675628253132	7.30371480054437e-19	9.04541517677096e-17	32.3909430939958	DOWN
MOCS1	-1.49445993431856	6.08510092592593	-10.7535456590988	7.86336800609599e-19	9.66061939756929e-17	32.3181581130839	DOWN
ANK3	-1.580686863711	8.49305462962963	-10.735498895527	8.6475682914833e-19	1.05397385914531e-16	32.2244430965197	DOWN
PHYH	-1.25518587848933	9.07710185185185	-10.7308752055948	8.86078207586967e-19	1.07145693180418e-16	32.2004316645646	DOWN
LPIN1	1.08761871921183	9.51822777777778	10.7183454687675	9.46538971945517e-19	1.13562492126307e-16	32.1353609331913	UP
INPP5J	-1.68376781609195	7.75673148148148	-10.7043947681243	1.01872641558788e-18	1.20313111906269e-16	32.0629070868796	DOWN
OSBPL1A	-1.3852763546798	8.75249722222222	-10.7029873278097	1.02630837140856e-18	1.20313111906269e-16	32.0555972493653	DOWN
IKBIP	1.53917093596059	7.29469722222222	10.6928974389463	1.08234224278972e-18	1.2592068047365e-16	32.0031921978433	UP
NNMT	1.99503957307061	10.5335009259259	10.6729819843528	1.20208666445257e-18	1.37764514223867e-16	31.8997494672535	UP
IFITM2	1.11229162561576	11.7761888888889	10.6676330029435	1.23644851229967e-18	1.40652887432489e-16	31.8719651563948	UP
ITGA5	1.6960986863711	9.10283981481481	10.6619465885338	1.27405654137959e-18	1.43865340485046e-16	31.8424275676911	UP
PLA2G2A	1.55752233169129	12.3540231481481	10.6021330396403	1.74614133294397e-18	1.94315162681309e-16	31.5316994257282	UP
RHOU	-1.6480683087028	8.5700037037037	-10.5958020604499	1.80538610093645e-18	1.9946269318044e-16	31.4988071600101	DOWN
UGT2A3	-2.89009293924466	5.79863148148148	-10.5815770705005	1.94594252371231e-18	2.13455995261785e-16	31.4248999465781	DOWN
OSMR	1.95328932676519	8.84462592592593	10.5757481799956	2.00665293726879e-18	2.18554391188913e-16	31.3946146327141	UP
APOL2	1.02275517241379	11.6647527777778	10.5533844605879	2.25769076565078e-18	2.42457042574119e-16	31.278414838988	UP
MMP1	2.84419950738916	10.938075	10.5064308464273	2.89170407725946e-18	3.06261375961886e-16	31.034429250066	UP
ECSCR	1.73107799671593	8.69188425925926	10.4887925652342	3.1734778301539e-18	3.31531285970567e-16	30.9427693796071	UP
PHLPP2	-1.7992604269294	8.84154814814815	-10.4762153212623	3.39102553004429e-18	3.5186472341142e-16	30.8774081915801	DOWN
CXCL9	2.97889146141215	8.80894351851852	10.4594667237078	3.7040598969422e-18	3.81766764009003e-16	30.7903673425319	UP
EIF5A2	1.51762725779967	5.82030925925926	10.4544403862526	3.8035254632999e-18	3.86826096290706e-16	30.7642455243606	UP
SAMD9L	1.50227093596059	9.01927222222222	10.358645616959	6.30280795898718e-18	6.33828442110036e-16	30.2663727548058	UP
C1S	1.34258308702792	10.1186157407407	10.3582863440329	6.31475884891812e-18	6.33828442110036e-16	30.2645054375198	UP
ELL2	1.12188653530378	10.5568990740741	10.3490110324586	6.63126361835934e-18	6.61274775241197e-16	30.2162969900785	UP
DUOXA1	2.41132692939245	9.32714351851852	10.3468069011753	6.70878003171662e-18	6.64688612561756e-16	30.2048409847268	UP
RBKS	-1.06688357963875	8.57152314814815	-10.3411295731412	6.91264336462344e-18	6.8049656506745e-16	30.1753329417671	DOWN
HLA-DMA	1.14464121510674	10.6421435185185	10.3322880057126	7.24253641336186e-18	7.08430775159224e-16	30.1293785791386	UP
MSN	1.09904729064039	9.60163888888889	10.325089573552	7.52271561080474e-18	7.31179390095749e-16	30.0919643902643	UP
SPARC	1.01302775041051	11.5041787037037	10.3218299275056	7.65312927542253e-18	7.39176769073357e-16	30.075022208716	UP
C7orf31	-1.38466502463054	7.40889444444444	-10.2882575374341	9.1352093350447e-18	8.75439313109207e-16	29.9005277392669	DOWN
CHST2	1.95231937602627	7.83627314814815	10.2873723592668	9.17794682624095e-18	8.75439313109207e-16	29.8959269782462	UP
NPY	-1.89392824302135	5.7357212962963	-10.2710022906775	1.00053569193517e-17	9.4847077907706e-16	29.8108428308762	DOWN
LOXL2	1.60643908045977	7.61680925925926	10.2668054674375	1.02292363574962e-17	9.63744679399195e-16	29.7890297238526	UP
RPS6KA6	-1.74233743842364	6.70923611111111	-10.2641787973246	1.03718977629189e-17	9.71227036250887e-16	29.7753775490183	DOWN
DRAM1	1.42765763546798	8.94671944444444	10.2375325687908	1.19365104978123e-17	1.10427103442713e-15	29.6368841636444	UP
CLDN2	2.25718850574713	7.14249074074074	10.2320022984192	1.22897066043172e-17	1.13013787019461e-15	29.6081409366544	UP
MMP9	2.56551133004926	8.63383333333333	10.2217003537487	1.29757525321166e-17	1.18612280735545e-15	29.5545975465911	UP
ISG20	1.22354844006568	10.8773314814815	10.208492636682	1.3911614803294e-17	1.25670981490697e-15	29.4859523434964	UP
TEX11	-2.14136256157636	7.41742777777778	-10.1847446156794	1.57673500596178e-17	1.41601868342427e-15	29.3625276718648	DOWN
ABCB1	-2.06708669950739	7.52846111111111	-10.1714995012551	1.69078586109213e-17	1.5083160158707e-15	29.2936908137558	DOWN
SERF1A	-1.33095041050903	9.02200740740741	-10.1703977299349	1.70063663656638e-17	1.5083160158707e-15	29.2879647943932	DOWN
FRMD1	-1.75821527093596	6.92993611111111	-10.1688753778535	1.71434225279437e-17	1.5083160158707e-15	29.2800529871702	DOWN
DEFB1	-2.45706781609196	7.55346203703704	-10.1683834391824	1.71879470454758e-17	1.5083160158707e-15	29.2774963389897	DOWN
FSTL1	1.27002397372742	9.8721462962963	10.1510856806989	1.88292647444878e-17	1.64296033341533e-15	29.1875995027117	UP
HAPLN3	1.92907438423645	8.12808611111111	10.132309773891	2.07886659756575e-17	1.80368103609137e-15	29.0900233856351	UP
USP30	-1.00324909688014	8.15605092592593	-10.129467989217	2.11024890390092e-17	1.82062316950598e-15	29.0752552392036	DOWN
ACADS	-1.32427717569786	8.17432592592593	-10.1154901359246	2.2716401668605e-17	1.94891497444004e-15	29.0026164160241	DOWN
NAALADL1	-1.33384614121511	6.80085092592593	-10.1004922393509	2.45855731457892e-17	2.08597042430876e-15	28.9246788575712	DOWN
PFKFB3	1.20552183908046	11.1186814814815	10.0407457443102	3.36878756116293e-17	2.82702025009722e-15	28.6142276860996	UP
TMEM63C	-1.69002939244663	5.66993981481482	-10.0271677138067	3.61875428744564e-17	3.00578128559036e-15	28.5436807910068	DOWN
SEMA5A	-1.35679392446634	8.70831759259259	-10.0270525616724	3.62095160405168e-17	3.00578128559036e-15	28.5430825103854	DOWN
C4BPB	2.29381773399015	10.2087833333333	10.022676143394	3.7054577405904e-17	3.05939325388423e-15	28.5203446799748	UP
TRIB2	1.74448374384236	9.24085	10.017821704471	3.80150219636416e-17	3.12190744543125e-15	28.4951236083795	UP
FBXO6	1.44220591133005	7.49347222222222	10.0117340781784	3.92546953379796e-17	3.20656572502848e-15	28.4634960557875	UP
FMO4	-1.59963990147783	5.89299166666667	-10.010083545433	3.95977154338466e-17	3.21747151279144e-15	28.4549210030478	DOWN
GNA15	1.29875106732348	7.30650185185185	10.0033984195339	4.10179591677515e-17	3.31533052073242e-15	28.420190040117	UP
TNC	2.66614548440065	8.87344259259259	9.97940018328095	4.65489434219436e-17	3.74268127817166e-15	28.2955189244714	UP
RILPL2	1.11762298850575	8.17490740740741	9.97668603385394	4.72196458535486e-17	3.77683386131742e-15	28.2814194943211	UP
THY1	1.65561510673234	9.40548518518519	9.96837121189119	4.93350648022546e-17	3.92558855009443e-15	28.2382265571805	UP
RGS5	1.4877540229885	10.6824018518519	9.96323559535514	5.0688696208131e-17	4.01250674055808e-15	28.2115492236423	UP
PIK3R3	1.19552298850575	8.89299351851852	9.95262990576641	5.36027372694672e-17	4.22142172434465e-15	28.1564587124726	UP
KLHL5	1.56041724137931	6.89660277777778	9.94294447862141	5.64099491088597e-17	4.40266749642491e-15	28.1061502691953	UP
ADAMTS1	1.8231776683087	7.27288518518519	9.94271728006396	5.64775344660876e-17	4.40266749642491e-15	28.1049701665101	UP
APOL3	1.32688045977011	8.22247592592593	9.94128573211472	5.69052461605266e-17	4.41360538023842e-15	28.0975345189543	UP
SLA	1.54204055829228	9.07612314814815	9.93040420515465	6.02639844519178e-17	4.60434830461742e-15	28.0410157447933	UP
TECPR2	-1.24020870279146	7.9215287037037	-9.92791355524454	6.10602103598192e-17	4.6420873786918e-15	28.028079609243	DOWN
ZBP1	2.25748850574713	7.73283240740741	9.91112220822225	6.6709567271864e-17	4.9973601199708e-15	27.9408706579942	UP
MYEOV	1.70454137931034	8.11563611111111	9.86583173469461	8.46899084022081e-17	6.30355957106681e-15	27.7056764500103	UP
SNX30	-1.0361459770115	8.53226018518519	-9.83197727607116	1.01226218331152e-16	7.33269356090329e-15	27.5299008672538	DOWN
HOXA2	-1.08011789819376	6.71222407407407	-9.82236329214932	1.06485012904936e-16	7.60600159619117e-15	27.4799893632192	DOWN
GZMK	2.05363760262726	8.30889537037037	9.81043189469237	1.13392572743e-16	8.03634257660245e-15	27.418050231034	UP
MIER3	-1.32398374384237	9.94421944444444	-9.80014662755262	1.19705366709187e-16	8.43263906675684e-15	27.3646596537534	DOWN
PARP9	1.10200804597701	9.9807287037037	9.79525485589023	1.22829832271149e-16	8.53528386510424e-15	27.3392675917962	UP
ADAMTS9	1.43920640394089	8.47554166666667	9.7941778023145	1.23528638044434e-16	8.54517700201967e-15	27.3336769426594	UP
LAMP3	2.40957783251231	8.65545833333333	9.78986874002787	1.26364373095925e-16	8.70214205217092e-15	27.3113102656964	UP
STMN3	1.23624548440065	7.94114537037037	9.77965947365698	1.33345259425416e-16	9.06098738493856e-15	27.2583199833031	UP
RBPMS	1.20992742200329	9.59003518518518	9.7611328996706	1.47012005596555e-16	9.94565361209823e-15	27.1621670794713	UP
FYN	1.33058210180624	9.25637685185185	9.75898753053095	1.4868240757272e-16	9.99114800662416e-15	27.1510332633455	UP
SIK1	2.04971461412151	6.72276851851852	9.7586006249574	1.48985667351497e-16	9.99114800662416e-15	27.1490253551055	UP
SERPING1	1.43184482758621	9.71403055555556	9.75707868508289	1.50184584633094e-16	1.00277594183062e-14	27.1411270483181	UP
DHRS11	-2.06595172413793	7.67526111111111	-9.74761465591158	1.57859301705051e-16	1.04493331736399e-14	27.0920137824567	DOWN
IGFBP5	1.73375993431855	9.72626851851852	9.74257639716298	1.62103562668633e-16	1.06704999159418e-14	27.0658690105151	UP
PLAU	1.86177668308703	8.25010740740741	9.74200721834102	1.62590153046193e-16	1.06704999159418e-14	27.0629154494344	UP
SDR16C5	1.75711330049261	9.60873333333333	9.725495898564	1.77358911343593e-16	1.15060909467506e-14	26.9772399047283	UP
SOCS1	1.60689852216749	7.01165555555556	9.72526992193393	1.77570069309103e-16	1.15060909467506e-14	26.9760673943893	UP
FGR	2.18257980295567	8.25570833333333	9.71701643670018	1.85456863212536e-16	1.19666430603148e-14	26.933244181744	UP
CLYBL	-1.2172763546798	8.56499722222222	-9.67721768767652	2.28685207036306e-16	1.46942206044207e-14	26.7267796730478	DOWN
DUSP4	1.65052036124795	7.7628287037037	9.65795907594456	2.53083061794109e-16	1.61269567633698e-14	26.6268908997966	UP
GRAMD1C	-1.08597914614122	6.71711203703704	-9.64769589188614	2.67129915731514e-16	1.68819510941928e-14	26.57366414686	DOWN
PPP2R3A	-1.4272039408867	6.16355555555556	-9.64637085317758	2.68999315260554e-16	1.69304200182636e-14	26.5667925304352	DOWN
ICAM1	1.73996371100164	8.17742314814815	9.64352154301443	2.7306357510425e-16	1.71160707056162e-14	26.552016298085	UP
FBN1	1.42415566502463	10.0085222222222	9.63560117075652	2.84686294519709e-16	1.77720627030048e-14	26.5109436161494	UP
PEX11A	-1.36135188834154	7.77486018518518	-9.63129073878268	2.91217919047574e-16	1.80986869929065e-14	26.4885919783944	DOWN
CD274	2.30201625615763	7.99263055555556	9.63060192240012	2.92275468792134e-16	1.80986869929065e-14	26.4850202022108	UP
PCDH17	2.09110377668309	7.48385740740741	9.57343907058864	3.94831359957016e-16	2.39661074895648e-14	26.1886725405879	UP
CX3CL1	1.11571510673235	6.86003240740741	9.56886002666445	4.04457343142245e-16	2.44537457426593e-14	26.1649391544092	UP
SNX10	1.94584187192118	7.89786944444444	9.56081215757691	4.21946817100863e-16	2.54111265498743e-14	26.1232287851167	UP
CYP4F2	-1.98093891625616	4.92117222222222	-9.53973535506131	4.71413113236912e-16	2.78441968460741e-14	26.0140051044688	DOWN
STBD1	-1.43272857142857	7.88858611111111	-9.53243676454355	4.89859427959018e-16	2.88228782956576e-14	25.9761869401705	DOWN
MTMR11	-1.03799852216749	10.153625	-9.53149541856274	4.92290457399389e-16	2.88553608942077e-14	25.9713094567232	DOWN
ASB13	-1.02266338259442	8.45039259259259	-9.52408985063792	5.11840343213575e-16	2.97349068583813e-14	25.9329396439921	DOWN
IL1B	3.0526973727422	9.01699351851852	9.52362064427657	5.13104793740382e-16	2.97349068583813e-14	25.9305086673837	UP
RASSF5	1.22153973727422	9.26153240740741	9.49548348292035	5.9491887093779e-16	3.39634539070321e-14	25.7847468144836	UP
CASP1	1.09300853858784	10.4901648148148	9.49384535027268	6.0006460983328e-16	3.41303415304062e-14	25.776261725421	UP
TNNC2	-1.06450968801314	5.98672592592593	-9.48979316871717	6.12985152735984e-16	3.47365793009834e-14	25.7552730363546	DOWN
C3	2.31234334975369	11.0096638888889	9.48323822218063	6.34476553625976e-16	3.5822266301596e-14	25.721322620359	UP
ABCA12	1.75064811165846	5.66634907407407	9.48240051228063	6.37276787428863e-16	3.58485700532786e-14	25.7169839640223	UP
PTAFR	1.42395139573071	8.24084814814815	9.47643305883987	6.57584605147577e-16	3.68559371578516e-14	25.6860783512397	UP
TRIM22	1.61541083743842	9.12825555555555	9.47001762009171	6.80138215666243e-16	3.79813911926782e-14	25.6528544699438	UP
IDO1	3.0607435139573	8.04447037037037	9.46698426398761	6.91069353354854e-16	3.84520002154728e-14	25.6371461869224	UP
SLC26A2	-2.45340016420361	10.4779546296296	-9.46297725957654	7.057785269762e-16	3.9128667287991e-14	25.6163965197631	DOWN
PSMB9	1.06291067323481	10.2042907407407	9.45605515483363	7.31928816963168e-16	4.04324850435373e-14	25.5805532514324	UP
BACE2	1.1086881773399	10.4084527777778	9.44414465046771	7.79208421633739e-16	4.28899775305711e-14	25.5188850179368	UP
BIRC3	1.32346042692939	10.0000351851852	9.43638295358944	8.11647819967979e-16	4.45159841830295e-14	25.478701515587	UP
PTPRC	1.59770082101806	10.280412962963	9.43201884555214	8.30475862448148e-16	4.53865402833317e-14	25.4561091590416	UP
SERPINA3	2.95984039408867	7.92924444444444	9.43113958018678	8.34321724239863e-16	4.54350309189772e-14	25.4515574435835	UP
CDH11	1.66749786535303	8.33439074074074	9.42418839027021	8.65358487074996e-16	4.69586935901439e-14	25.4155743973084	UP
PDE4B	2.32278669950739	8.28505277777778	9.40797449440173	9.42306445924433e-16	5.09542256692307e-14	25.3316521245709	UP
UGT1A6	-1.98673842364532	9.32951944444445	-9.40530341076647	9.55622585840555e-16	5.14929685991347e-14	25.3178280195293	DOWN
LDHD	-1.66052266009852	6.96561388888889	-9.3974870254849	9.95678520130188e-16	5.27263277022045e-14	25.2773766850256	DOWN
FERMT2	1.01008866995073	9.89857777777778	9.39664238369691	1.00010609823768e-15	5.27787950193678e-14	25.2730056863925	UP
ANXA6	1.17864991789819	10.0997203703704	9.39092658309708	1.03058904783587e-15	5.42012192041623e-14	25.2434275464684	UP
ACOX2	-1.10956486042693	7.00179814814815	-9.38956658126969	1.03797762854559e-15	5.44034895616882e-14	25.2363900565064	DOWN
PHLDA1	1.8332500821018	9.66006574074074	9.38569091666074	1.05932457088992e-15	5.5333494677403e-14	25.2163355043638	UP
CHST11	1.48323875205254	8.73094074074074	9.37252937795647	1.13514256615578e-15	5.90928284354384e-14	25.1482372957685	UP
COL1A2	1.21959359605911	11.1353361111111	9.36482260731739	1.18202805886153e-15	6.13256922295155e-14	25.1083665154064	UP
SLC17A4	-2.49307011494253	7.54089351851852	-9.35791205545286	1.22571100822338e-15	6.33779257686413e-14	25.0726176769035	DOWN
SLC2A3	2.12934942528735	8.56184259259259	9.34512719198802	1.31081889316652e-15	6.75511602092558e-14	25.0064874198571	UP
CARD6	1.41846354679802	8.155275	9.34047819802048	1.34320831407899e-15	6.87588335977033e-14	24.9824425297053	UP
SLC7A5	1.67257914614121	8.14389351851852	9.3326423127632	1.39961873169153e-15	7.14084546929794e-14	24.9419175569821	UP
SEC14L1	1.01023382594417	9.06408518518518	9.32953882920337	1.42260893131436e-15	7.21967294761001e-14	24.925868171355	UP
COL5A2	1.28818275862069	9.53020277777778	9.32928959247841	1.42447151339834e-15	7.21967294761001e-14	24.9245792895655	UP
HOXA9	-1.09649901477833	8.25241388888889	-9.32019541166553	1.49412434365619e-15	7.52303853951743e-14	24.8775528085449	DOWN
ST3GAL1	1.54702742200329	8.26545462962963	9.30328002358756	1.63284723271779e-15	8.16795926802836e-14	24.7900950067684	UP
ZC3H12A	1.22160492610837	7.19752777777778	9.2993763622733	1.66664482749689e-15	8.30995604411354e-14	24.7699142117702	UP
PLA1A	1.85580903119869	7.14379537037037	9.2941719334113	1.71279274552942e-15	8.48495425583718e-14	24.7430102074348	UP
TSPAN18	1.20062118226601	6.77228611111111	9.27963684862277	1.84854198292372e-15	9.1279933221092e-14	24.667880332033	UP
VSTM2A	-1.62516371100164	4.41355462962963	-9.27706379560014	1.87366790114556e-15	9.22240960188857e-14	24.6545818758505	DOWN
HCLS1	1.4215697865353	9.70816296296296	9.26960364027608	1.94845965582112e-15	9.52945698549202e-14	24.6160273699255	UP
GREM1	2.5832802955665	9.03988055555556	9.26845551073504	1.96023185006967e-15	9.55659699095872e-14	24.610094068175	UP
MACROD1	-1.13979967159278	7.10311851851852	-9.26307968563496	2.01630341040503e-15	9.79885173214877e-14	24.5823139478314	DOWN
RAB31	1.33687422003284	10.4601407407407	9.25932365371045	2.05642714042938e-15	9.86892237361688e-14	24.5629053120916	UP
CCL11	1.75157701149425	10.1086592592593	9.25406143679885	2.11398432729289e-15	1.00932172600971e-13	24.5357151754733	UP
EOMES	1.62715369458128	7.61580555555556	9.25385190392958	2.116309147458e-15	1.00932172600971e-13	24.5346325437565	UP
SLC6A20	2.19449047619047	6.46592685185185	9.25212784613962	2.13553512572816e-15	1.0153378614801e-13	24.5257246418842	UP
ANXA5	1.08184417077176	9.7411712962963	9.24353112094115	2.23403513030676e-15	1.0556331537268e-13	24.4813096117456	UP
GPX8	1.59478505747126	8.73235462962963	9.23943395299989	2.2825624843591e-15	1.07196673003984e-13	24.4601431783612	UP
TNFSF13B	1.38116486042693	8.64932407407407	9.22920732796426	2.4083268362588e-15	1.12758156172032e-13	24.4073158431037	UP
F2RL2	1.58853431855501	7.69199074074074	9.22765277573148	2.42804053734558e-15	1.13335618638347e-13	24.3992861188636	UP
ETFDH	-1.03593513957307	8.53764907407407	-9.22463358960421	2.46678890023902e-15	1.14782070701602e-13	24.3836915606166	DOWN
CNKSR3	-1.36752922824302	7.33416018518519	-9.22407871332476	2.47397703993165e-15	1.14782070701602e-13	24.3808256023723	DOWN
FCGR3B	3.39542003284072	7.94848518518519	9.20872577145347	2.68137440586439e-15	1.23287026200178e-13	24.301534806352	UP
PECAM1	1.37286830870279	11.5373074074074	9.20772359885333	2.69550041099234e-15	1.23566566601819e-13	24.2963595757184	UP
OLFM4	1.36464334975369	12.6597055555556	9.20531003623633	2.72982601337894e-15	1.24767672879347e-13	24.2838961764886	UP
HIP1	1.05433136288998	6.6745462962963	9.20468180410878	2.73883202603815e-15	1.24807843987738e-13	24.2806521093703	UP
RAMP2	1.25744137931035	6.82310555555556	9.19632085822848	2.86155150092932e-15	1.29519833833882e-13	24.2374802622809	UP
BCL2A1	2.64930853858785	9.13378425925926	9.19592236398261	2.86753555404831e-15	1.29519833833882e-13	24.2354227456804	UP
HSD17B2	-1.76098719211823	10.1507555555556	-9.19521648342885	2.8781661882758e-15	1.29618762913054e-13	24.2317781489227	DOWN
SLC16A14	1.44001395730706	7.42430648148148	9.18842671492204	2.98245053504466e-15	1.33922493762225e-13	24.1967229337906	UP
KDELR3	1.49922676518883	8.75183425925926	9.18085383247227	3.10321607290357e-15	1.38939035660584e-13	24.1576281146303	UP
CDC14A	-1.2230921182266	6.30833611111111	-9.16987232070553	3.28705839613801e-15	1.46742313341545e-13	24.1009430801043	DOWN
SLC17A9	1.25551937602627	7.4470287037037	9.16146543415304	3.43510839897438e-15	1.52907129516085e-13	24.0575533516166	UP
ITGB2	1.42882430213465	9.53069259259259	9.14264560372498	3.79109863878719e-15	1.68265612126748e-13	23.9604375594682	UP
CH25H	1.19628752052545	7.5770712962963	9.13833350889413	3.87771524481423e-15	1.71614043269775e-13	23.9381893114094	UP
SELP	2.33192955665025	7.77870833333333	9.13679625389008	3.90906898785894e-15	1.72504518524568e-13	23.9302581563692	UP
CTSH	1.08750558292282	10.5779509259259	9.12036447907406	4.26042848871149e-15	1.87471061034792e-13	23.8454920150758	UP
BHLHE40	1.26245829228243	8.55705648148148	9.11158693100249	4.46085224577422e-15	1.94489081455629e-13	23.8002192813136	UP
SYNE1	1.05868571428572	8.42397777777778	9.08980177618455	4.99987013359168e-15	2.1629015673681e-13	23.6878797775892	UP
TGFBI	1.00108883415435	11.4104564814815	9.08873815946093	5.02778974926151e-15	2.16886986459014e-13	23.6823958997465	UP
TDO2	2.54947947454844	7.15350925925926	9.06816404689281	5.59951867301174e-15	2.39531499335491e-13	23.5763345296329	UP
SLC7A11	1.7285579638752	8.15063518518519	9.05888051655081	5.87830283521263e-15	2.50063979613187e-13	23.5284873208154	UP
C1R	1.33799178981937	9.97403148148148	9.05557420039699	5.98089966862008e-15	2.53725624892261e-13	23.5114481548624	UP
PRDX4	1.02661297208538	10.5615175925926	9.05184282082786	6.09883330216635e-15	2.58015931188343e-13	23.4922193987169	UP
ADAM19	1.45013284072249	9.91534351851852	9.02099483603771	7.1670139780519e-15	3.01544749756008e-13	23.3332922047058	UP
RAC2	1.26605977011494	10.4993481481481	9.01445128565601	7.41655905971574e-15	3.11191523169548e-13	23.2995895589817	UP
OLFML2B	1.18413201970443	6.73728888888889	9.01309040404607	7.46953635111368e-15	3.12560408021942e-13	23.2925807369997	UP
TUBB6	1.13869408866995	9.13271944444444	9.0048867120363	7.79698607031139e-15	3.25375856200468e-13	23.2503330843316	UP
MAFF	1.35507865353037	9.30544351851852	8.98323351561823	8.73167589919354e-15	3.62380741810023e-13	23.1388481607733	UP
AGPAT4	1.3772829228243	7.45867314814815	8.98273360945265	8.75452596285202e-15	3.62380741810023e-13	23.1362747542817	UP
GPR176	1.77634696223317	7.45321759259259	8.98195012771212	8.79045792857661e-15	3.62889952712772e-13	23.1322416035947	UP
TMEM158	1.38879507389162	7.26162777777778	8.98099289532939	8.83455810896528e-15	3.63507199350155e-13	23.1273140985877	UP
NAAA	-1.09492019704434	9.83293333333333	-8.9771227854524	9.01511674548876e-15	3.69187060961256e-13	23.1073928450925	DOWN
CBR3	1.17710673234811	8.69562962962963	8.97629948638875	9.05399966227966e-15	3.69793278759651e-13	23.1031550974771	UP
CFP	1.60258768472906	6.24443055555556	8.96683013354394	9.51342650678713e-15	3.87527031471432e-13	23.0544176534863	UP
ARHGEF37	-1.11085106732348	7.59296203703704	-8.95734821665739	9.99675502197541e-15	4.06138007599144e-13	23.0056228319219	DOWN
ANGPTL2	1.57624072249589	8.13913518518519	8.95314710851523	1.02186562944715e-14	4.14057796079678e-13	22.9840058879989	UP
PDZD3	-1.47576551724138	8.48835555555556	-8.95057926931324	1.03567004676612e-14	4.17756663335207e-13	22.970793697735	DOWN
PIM2	1.21460837438424	10.2730916666667	8.95043801691134	1.03643477717467e-14	4.17756663335207e-13	22.9700669336871	UP
SLC3A1	-2.4096446633826	7.73459259259259	-8.9442638546958	1.07041726459996e-14	4.28083279491186e-13	22.9383015828117	DOWN
BGN	1.873513136289	8.4493712962963	8.93692824655967	1.11223938627029e-14	4.4365351311566e-13	22.9005648279143	UP
PLCD1	-1.36352183908046	7.24900740740741	-8.92868606774739	1.16117686214489e-14	4.6184919917453e-13	22.8581697252192	DOWN
MAP7D2	-1.13695106732348	4.39127037037037	-8.92824246150683	1.16387080862501e-14	4.6184919917453e-13	22.8558881193535	DOWN
TMCC3	-1.15652052545157	9.20988703703704	-8.9250535228196	1.18342100395484e-14	4.68142247060456e-13	22.8394868949525	DOWN
TACSTD2	2.09851280788177	6.24536388888889	8.92464394349603	1.18595559666438e-14	4.68142247060456e-13	22.8373804245807	UP
GPR183	1.69298111658456	8.5326712962963	8.92417332089763	1.18887462625238e-14	4.68142247060456e-13	22.8349600254935	UP
CHAD	-1.29772183908046	5.2192462962963	-8.9176797217608	1.22989014428161e-14	4.8305429528728e-13	22.801565530475	DOWN
DEFB4A	4.58365730706076	8.7121287037037	8.9129932015596	1.26036537209997e-14	4.92697875863107e-13	22.7774664787765	UP
HMGCS2	-3.3981669950739	9.38976388888889	-8.91291807737047	1.26085996753403e-14	4.92697875863107e-13	22.7770801899123	DOWN
CPXM1	1.66127093596059	7.07458888888889	8.91035422139268	1.27785614528746e-14	4.96811058814672e-13	22.7638971205556	UP
SLFN11	1.46009901477833	8.79148611111111	8.88647228454805	1.44756455759624e-14	5.5756673219997e-13	22.6411258562564	UP
RGS2	1.16926863711002	10.6386203703704	8.88617810977589	1.44978934659956e-14	5.5756673219997e-13	22.6396138819407	UP
ROBO1	1.54834696223317	9.04545092592593	8.88584926859034	1.45228034694268e-14	5.5756673219997e-13	22.6379237410675	UP
CNTN3	-1.43388866995074	4.14379444444444	-8.88333256111961	1.47148646137463e-14	5.63531610656613e-13	22.6249889631983	DOWN
OTC	-1.14764729064039	3.80561111111111	-8.88252103157633	1.47773343876985e-14	5.6451622933305e-13	22.6208181732232	DOWN
SLC10A2	-1.11590706075534	3.34401296296296	-8.87614474792749	1.52774565454558e-14	5.82173449549789e-13	22.5880497846226	DOWN
DMBT1	2.35832282430214	11.1093648148148	8.87083014503655	1.57071755719281e-14	5.97067067470544e-13	22.5607402076854	UP
CREB3L2	1.03899885057471	10.2332046296296	8.8637785071359	1.62960019574697e-14	6.17920252002129e-13	22.5245085581615	UP
IRS1	1.07840640394089	8.69859722222222	8.85805785099334	1.67898177322609e-14	6.31963801260615e-13	22.4951187912593	UP
PBLD	-1.7269711001642	8.39375740740741	-8.84148019281667	1.83066898621164e-14	6.80745468460531e-13	22.4099678748996	DOWN
CSGALNACT2	1.02885402298851	8.59926574074074	8.8413497467824	1.83191520122313e-14	6.80745468460531e-13	22.4092979385058	UP
DYSF	1.51680623973727	7.60202407407407	8.83482725828881	1.89531811945052e-14	6.99673085586579e-13	22.3758021209884	UP
CDC25B	1.05000213464696	9.39463981481481	8.8338674885126	1.90483055611209e-14	7.01498389693368e-13	22.3708736106901	UP
TUBAL3	-1.94632988505747	8.46032314814815	-8.82058545042741	2.04146348381187e-14	7.48228036298302e-13	22.3026776814359	DOWN
CXCL11	2.91275238095238	6.31346481481481	8.81113914463089	2.14454200966342e-14	7.84136467676219e-13	22.2541859613567	UP
NCOA7	1.12788374384236	10.4816111111111	8.80082277226742	2.2630498664465e-14	8.22992321062913e-13	22.2012372665672	UP
S100A9	2.52217487684729	8.65511388888889	8.80049785910634	2.26688644793652e-14	8.22992321062913e-13	22.1995698132686	UP
RAVER2	-1.39937799671593	8.76865185185185	-8.79344218440931	2.35181782650907e-14	8.47813764359148e-13	22.1633625464486	DOWN
APOBEC3G	1.36461100164204	9.61171759259259	8.79211848241986	2.36810145188757e-14	8.51684636923592e-13	22.156570287986	UP
ABAT	-1.19414252873563	7.74405185185185	-8.79039186070001	2.38951064184808e-14	8.57376516982733e-13	22.1477107911195	DOWN
NCF2	1.91433711001642	8.1048287037037	8.78568331613601	2.44887957716264e-14	8.76630388496193e-13	22.1235521270322	UP
SLC41A1	1.22762380952381	7.74376203703704	8.78519488719257	2.45512161254234e-14	8.76820990786343e-13	22.121046208864	UP
FSIP2	-1.12159277504105	4.23665185185185	-8.77570081383185	2.57965391124017e-14	9.19158819371586e-13	22.0723406998108	DOWN
CASP4	1.06796403940887	10.0224472222222	8.77421856520534	2.59965659963678e-14	9.22007538120603e-13	22.0647373941145	UP
BLVRA	1.04354187192118	8.97485	8.77305703291095	2.61543925323854e-14	9.25467756036502e-13	22.0587793731666	UP
CD40	1.0521908045977	8.63186481481481	8.75840737643211	2.82288815999913e-14	9.94291134704279e-13	21.9836457836239	UP
PSAT1	1.33535090311987	6.76538981481481	8.75711390836159	2.84197408292341e-14	9.98723020399424e-13	21.9770129739395	UP
XBP1	1.02753760262726	11.3175814814815	8.75587854953204	2.86032263144811e-14	1.0005916777027e-12	21.9706782949721	UP
CELSR1	1.10690311986864	7.21958148148148	8.75098537073112	2.93416746091208e-14	1.01486508327087e-12	21.9455884792566	UP
CST7	1.45377471264367	8.9722962962963	8.74305823707991	3.05785238379073e-14	1.05290222102857e-12	21.9049469668495	UP
ARL4C	1.31811116584565	8.90908796296296	8.73726769822667	3.15147215107426e-14	1.08029370142963e-12	21.8752634067512	UP
THBD	1.67296650246305	8.14500555555555	8.73633754814218	3.16677457973646e-14	1.08312154167066e-12	21.8704955613736	UP
DOCK11	1.22384893267652	8.45445925925926	8.72724253644465	3.32035941179199e-14	1.13061550968713e-12	21.8238800296389	UP
MMP7	2.22398735632184	7.9592787037037	8.72220677382438	3.40856688519267e-14	1.1565986145922e-12	21.7980732659906	UP
PXMP2	-1.51718916256158	8.70390555555556	-8.72202868754942	3.41172867363591e-14	1.1565986145922e-12	21.7971606735619	DOWN
IMPA2	-1.16333431855501	9.15816481481481	-8.71668374882255	3.50799656524301e-14	1.18400666488872e-12	21.7697723217519	DOWN
CYYR1	1.29407159277504	7.11523703703704	8.7141786376672	3.55404327245051e-14	1.19691759945225e-12	21.7569366955903	UP
LILRA1	1.48355862068965	6.02365555555556	8.70204136386849	3.78581205510329e-14	1.27218196346217e-12	21.6947569227521	UP
BTG2	1.06256338259441	10.4289490740741	8.70032286004467	3.81982308158591e-14	1.28080836384094e-12	21.6859541500022	UP
PADI2	-1.72357257799672	10.617437962963	-8.69443362998675	3.93870357445413e-14	1.31779239200200e-12	21.6557897320127	DOWN
TPK1	1.07540377668309	9.03465462962963	8.66654259634107	4.55375300436796e-14	1.51993393731735e-12	21.5129808730421	UP
SLC39A5	-1.78655944170772	8.22491759259259	-8.66616638383973	4.56267203948231e-14	1.51993393731735e-12	21.5110551199842	DOWN
SPNS2	1.14052660098522	7.27481944444444	8.65474253885382	4.84195125195909e-14	1.60947717264796e-12	21.4525858408644	UP
ITGAX	1.84113513957307	7.77591759259259	8.6539670169081	4.86151642532647e-14	1.61249044802891e-12	21.4486170733129	UP
FPR1	2.61387602627258	7.96995092592593	8.64670349229113	5.04863048417634e-14	1.66735093216121e-12	21.411448720682	UP
OAF	-1.09218259441708	8.35384814814815	-8.64038154457086	5.21731918651012e-14	1.71936417912524e-12	21.3791030397706	DOWN
ARHGAP23	1.23929540229885	7.7984212962963	8.63023643361089	5.49983520171322e-14	1.80525003864972e-12	21.3272053023357	UP
PNLIPRP2	-2.99219326765189	5.76186018518518	-8.63018010162085	5.50144571262663e-14	1.80525003864972e-12	21.326917164147	DOWN
LAX1	1.91100853858785	7.91517592592593	8.62273616318029	5.71845171367563e-14	1.86450664473284e-12	21.2888443823851	UP
LILRB2	1.63831297208538	8.66307592592593	8.61909912568888	5.82755931709614e-14	1.89605568713232e-12	21.2702445340891	UP
SEMA4D	1.18598128078818	10.3075166666667	8.61835544739348	5.85012306110465e-14	1.89937293550495e-12	21.2664415297465	UP
TSPAN11	1.45490147783251	9.31109444444444	8.60929615819529	6.13207785619054e-14	1.97422053747417e-12	21.2201191206701	UP
VEGFC	1.15647832512315	6.90386944444444	8.60447584973252	6.28757857300299e-14	2.02004904070307e-12	21.1954752839778	UP
CFI	2.042413136289	7.6479962962963	8.60269049101445	6.34616503532117e-14	2.0346149571488e-12	21.1863482717877	UP
MYO1D	-1.2253776683087	9.18044259259259	-8.59007559262128	6.77591204307533e-14	2.16665322621707e-12	21.1218689555481	DOWN
TCN1	3.16862643678161	6.73393796296296	8.58978282275783	6.78622258130111e-14	2.16665322621707e-12	21.1203727087551	UP
SPINK2	-1.40739835796388	5.99061481481481	-8.58447591916617	6.97584978413152e-14	2.21797360527759e-12	21.0932525641976	DOWN
ESAM	1.06623201970444	7.79511388888889	8.58340383221534	7.01479394903633e-14	2.22574774122626e-12	21.0877741977914	UP
GIMAP7	1.00785073891625	8.64630833333333	8.58274740236233	7.03874596315017e-14	2.22874271662056e-12	21.0844199023061	UP
OAS2	1.64220886699507	7.316	8.5676995458872	7.61072018069124e-14	2.39503749620646e-12	21.0075397914967	UP
TMEM171	-1.5575579638752	9.57554814814815	-8.56082190148054	7.88733587111133e-14	2.47552398465519e-12	20.972409989543	DOWN
DENND5A	1.05828357963875	9.30658240740741	8.56054397410515	7.8987220972914e-14	2.47552398465519e-12	20.9709904961053	UP
CXCL6	2.6408724137931	6.01540277777778	8.54992372947037	8.34630372063471e-14	2.61047222480218e-12	20.9167548648285	UP
RIPK2	1.06970903119869	8.95751481481481	8.53405233157494	9.06270205571719e-14	2.8230408817373e-12	20.835726249934	UP
RBMS1	1.04492151067323	9.73498518518518	8.52364781676781	9.56524784783033e-14	2.96754568079051e-12	20.7826233752494	UP
NOD2	1.34499819376026	6.85468981481482	8.51353836220252	1.00801094433314e-13	3.11469297225837e-12	20.7310383226798	UP
ACAT1	-1.02480968801314	10.0534731481481	-8.51188863010757	1.01667092541984e-13	3.13514365495432e-12	20.7226214274428	DOWN
CLEC1A	1.46487799671593	5.49784537037037	8.5018748349883	1.07084961809089e-13	3.29559871443322e-12	20.6715380364211	UP
GJA1	1.25931198686371	10.1488648148148	8.48794514762117	1.15102861209347e-13	3.52821285347692e-12	20.600497919469	UP
SLC43A3	1.14445106732348	8.08663796296296	8.48248807297112	1.18404505294658e-13	3.61498605926454e-12	20.5726735459013	UP
AIM2	1.76210164203613	8.35328981481481	8.47572694525738	1.22626225950528e-13	3.72168172316651e-12	20.5382049764061	UP
IL15RA	1.02357980295566	7.82383611111111	8.45499439438102	1.36529291254709e-13	4.12700430754163e-12	20.432543257274	UP
CD93	1.29156157635468	9.64967222222222	8.44402420932454	1.44509783301622e-13	4.33444676203712e-12	20.3766554672692	UP
AQP11	-1.19372446633826	5.85066481481481	-8.44308564971332	1.45213753480514e-13	4.34707136881141e-12	20.3718746345606	DOWN
FBXO16	1.0937118226601	7.05670277777778	8.42244473872013	1.61588762789265e-13	4.79984261151788e-12	20.2667610999607	UP
APCDD1	1.07468095238095	8.50913425925926	8.41562218161719	1.67395772118347e-13	4.95317316458855e-12	20.2320287958688	UP
JAK3	2.01427323481116	8.71508518518518	8.40557016399637	1.76332192127835e-13	5.19756904895809e-12	20.1808664073329	UP
NID1	1.20672068965517	7.15094722222222	8.40486911367601	1.76972869950471e-13	5.2064604671061e-12	20.1772986942739	UP
TWIST1	2.14763957307061	7.21596203703704	8.40383605270375	1.7792119303968e-13	5.22435136044047e-12	20.1720414580804	UP
EPB41L1	-1.07811592775041	7.78391296296296	-8.40223230164899	1.79403428586394e-13	5.25782147481155e-12	20.1638802490303	DOWN
BNC2	1.25515090311987	5.59665092592593	8.40011411846161	1.81379976662448e-13	5.30562343162898e-12	20.1531016752264	UP
GBP1	1.73581362889983	8.75289907407407	8.37476215372366	2.06788360481966e-13	5.96926475925104e-12	20.0241394336687	UP
TTC9	1.08644022988506	6.63535462962963	8.36299339422731	2.19758550362052e-13	6.30809730450473e-12	19.9643008315037	UP
CHP2	-2.58046765188834	9.75858518518518	-8.3616699998355	2.21266783321559e-13	6.31762187587484e-12	19.9575730973642	DOWN
PCOLCE	1.37698062397372	8.24742962962963	8.36161952241282	2.21324514502876e-13	6.31762187587484e-12	19.9573164899457	UP
KLF2	1.01437060755336	7.26468425925926	8.34657915831069	2.39211530980763e-13	6.80291015050292e-12	19.8808717247583	UP
CHN1	1.73418932676519	7.50629537037037	8.34374883599308	2.42735005718596e-13	6.89035394236687e-12	19.866489467835	UP
PIK3AP1	1.05551527093596	9.836	8.33834097682208	2.49611551312909e-13	7.04647903219182e-12	19.8390123616433	UP
LAMA1	-2.28404449917898	7.57923240740741	-8.33540689882286	2.53423273158837e-13	7.1409563411014e-12	19.8241060204655	DOWN
TM4SF18	1.03781806239737	6.56242962962963	8.33033456604378	2.60150006802664e-13	7.31707629023537e-12	19.7983390920249	UP
PCK1	-3.63139622331692	7.88096574074074	-8.3268778619373	2.64835694927753e-13	7.43525003108867e-12	19.7807813119788	DOWN
SULT1A2	-1.02122479474549	10.4228990740741	-8.31846334763945	2.76596000938246e-13	7.7371307584857e-12	19.7380476539148	DOWN
BSG	-1.1456144499179	9.1789962962963	-8.30532152707681	2.96011512286033e-13	8.25017929977606e-12	19.6713246874026	DOWN
TMTC1	1.40201247947455	7.28417037037037	8.29965903509804	3.04789856109994e-13	8.44884083083244e-12	19.6425824186592	UP
RFTN1	1.25836995073891	8.94119166666667	8.28719248514114	3.25040083957896e-13	8.977770808168e-12	19.5793184433916	UP
ST3GAL5	1.10419261083744	9.02720277777778	8.28427821628328	3.29963816444331e-13	9.06485568718353e-12	19.5645324057649	UP
CCL2	1.95243234811166	9.2571212962963	8.2824808401078	3.33037466956808e-13	9.12357685848587e-12	19.5554136808787	UP
PPARG	-1.61445270935961	8.62039722222222	-8.28220674807036	3.33508682780693e-13	9.12357685848587e-12	19.5540231531868	DOWN
SELENBP1	-1.46944334975369	11.5882055555556	-8.28017943304751	3.37014686048459e-13	9.17647966958545e-12	19.5437384628878	DOWN
SLC6A6	1.3323776683087	10.1646185185185	8.2727827011023	3.50120393704235e-13	9.49964467511649e-12	19.5062190946792	UP
GIMAP8	1.01969720853859	8.38787037037037	8.25853213901668	3.76816576057192e-13	1.01522318570356e-11	19.4339550675496	UP
SCTR	-1.18313054187192	5.49000833333333	-8.25732089184528	3.79176958528591e-13	1.0197934417029e-11	19.4278141555376	DOWN
MGP	1.51105254515599	9.83261296296296	8.25531964647972	3.83109109012573e-13	1.02856758515841e-11	19.4176684639823	UP
ARFGAP3	1.15716535303777	9.76773240740741	8.24352374128468	4.07124761320037e-13	1.09113699120276e-11	19.3578780364404	UP
ERG	1.28645320197044	6.804	8.23976287669731	4.15092177562073e-13	1.11055236425449e-11	19.3388191956669	UP
MPP7	-1.00820623973728	7.47798148148148	-8.23526315630531	4.24828986622635e-13	1.13462586914153e-11	19.3160186382224	DOWN
MRAS	1.01643940886699	7.62815555555556	8.231268090115	4.33664080547554e-13	1.15271101048702e-11	19.2957775642935	UP
CLDN1	1.48821674876847	6.04868888888889	8.2311838684581	4.33852291503221e-13	1.15271101048702e-11	19.2953508775772	UP
CTSE	1.85620985221675	9.67336111111111	8.23072289582029	4.34883872441768e-13	1.15345623991161e-11	19.293015499239	UP
CSRP2	1.29473481116584	9.2602712962963	8.22854313979285	4.39794963158861e-13	1.16447090503976e-11	19.2819728245679	UP
GZMB	2.1239157635468	8.459075	8.22484813101374	4.48246377058854e-13	1.18480544104868e-11	19.2632553665133	UP
FUT8	1.40059540229885	7.47635740740741	8.22325206788011	4.51946772274574e-13	1.19253377694513e-11	19.2551709274771	UP
EYA2	-1.5132842364532	6.176275	-8.22195441322582	4.54977713557106e-13	1.19847216931329e-11	19.2485982599705	DOWN
IFIT3	1.71978538587849	8.40327314814815	8.22141088512744	4.56253238445558e-13	1.19977414089186e-11	19.2458453403845	UP
SH2D3C	1.1102288998358	6.8437462962963	8.2164517801365	4.68056600247025e-13	1.22870858290488e-11	19.2207298374788	UP
LSAMP	1.18964367816092	6.40599074074074	8.21149493609263	4.80158181051748e-13	1.25404578000199e-11	19.1956292248227	UP
PRDM1	1.16070870279146	9.49316296296296	8.20970150676768	4.84612915466022e-13	1.26138992251046e-11	19.1865484538614	UP
C1orf115	-1.2703223316913	8.36013240740741	-8.20786239859412	4.89223822822228e-13	1.27123692844009e-11	19.1772368640712	DOWN
PLEKHG6	-1.553013136289	8.10114259259259	-8.20425843395527	4.98386442149382e-13	1.29067800878382e-11	19.158991008821	DOWN
EFNA1	-1.53617586206897	8.82945833333333	-8.20183629922603	5.0464014995739e-13	1.30248046771355e-11	19.1467294534534	DOWN
CENPV	-1.04422660098522	8.84618888888889	-8.18510619102944	5.50020591396847e-13	1.41248599031461e-11	19.0620594345184	DOWN
FGFR1	1.18357733990147	7.72642777777778	8.1804709646673	5.63296821317191e-13	1.44416515608816e-11	19.0386078933074	UP
ZG16B	1.2597960591133	10.3685833333333	8.1744647879174	5.80975021238166e-13	1.48453134794584e-11	19.0082247154189	UP
C1orf216	1.06881379310344	7.60778888888889	8.17158820247272	5.89636199572809e-13	1.50230618961918e-11	18.9936748941636	UP
LCP2	1.45110098522167	8.55791388888889	8.17150528297888	5.89887759549627e-13	1.50230618961918e-11	18.993255503498	UP
TSPAN7	-1.34641412151068	8.03713148148148	-8.16931045658669	5.96585351109211e-13	1.516724799962e-11	18.9821548583033	DOWN
SLC30A10	-2.61382413793104	6.09721944444444	-8.16900462792076	5.97524584213719e-13	1.516724799962e-11	18.9806081415742	DOWN
PPARGC1A	-1.8337091954023	7.57611203703704	-8.16477288512228	6.10672748805843e-13	1.54499199397221e-11	18.9592076488429	DOWN
ICAM2	1.05542167487684	9.43463888888889	8.1620134836076	6.19400935077194e-13	1.56449673683889e-11	18.9452543764754	UP
EMB	1.19863497536945	9.24445277777778	8.15848909958382	6.30729529459234e-13	1.58528860620384e-11	18.9274344724382	UP
GBP5	1.65557192118226	9.11916944444445	8.15553978118056	6.40367918744993e-13	1.60426266364875e-11	18.9125235845758	UP
DAO	-1.04678407224959	4.94526203703704	-8.15497486369147	6.42230724689529e-13	1.6063089965891e-11	18.9096676716772	DOWN
GZMH	1.20611330049261	6.90743888888889	8.15189778914351	6.52472384775619e-13	1.62927128666653e-11	18.8941124851592	UP
MMRN2	1.26072380952381	7.37699259259259	8.13593099969712	7.08282804551789e-13	1.75720501284359e-11	18.8134195613961	UP
NHEJ1	-1.15515123152709	8.01078055555556	-8.1325624151412	7.20650762665497e-13	1.78500544552484e-11	18.7964001884152	DOWN
MICB	1.30217996715928	7.39012592592593	8.12844900809921	7.3604507151511e-13	1.82020034835065e-11	18.7756199536292	UP
SP140	1.57220821018062	8.5474962962963	8.12638130409863	7.43906501065421e-13	1.83079681680475e-11	18.7651752061519	UP
AQP9	3.31164532019705	6.85943333333333	8.12084537334899	7.65367740979658e-13	1.87460165840903e-11	18.7372142573369	UP
HOXA5	-1.29971789819376	6.57752407407407	-8.11595273745963	7.84847163409662e-13	1.91925125612773e-11	18.7125062507833	DOWN
BEST2	-2.43198456486043	5.52708703703704	-8.11387401484263	7.93271880516159e-13	1.93676888220774e-11	18.7020096949425	DOWN
GDPD2	-1.52434318555008	7.04994259259259	-8.1035542874472	8.36446566167604e-13	2.03389633831599e-11	18.6499095387253	DOWN
SYT11	1.33234417077175	7.1107962962963	8.08248901390778	9.31965917943787e-13	2.22931473549264e-11	18.543609033058	UP
IL33	1.84259310344827	6.26027777777778	8.08064535441565	9.40825094433565e-13	2.24700637250642e-11	18.5343086666293	UP
STEAP4	1.77851346469622	7.72516759259259	8.07912669391271	9.48185457492693e-13	2.26106895508001e-11	18.5266481495495	UP
SLC4A11	1.35002594417077	7.22226851851852	8.06972172627681	9.95060463688377e-13	2.36184598776853e-11	18.479214868369	UP
CCL18	2.50968571428571	9.29103888888889	8.06646981758752	1.0117986805229e-12	2.39668489498062e-11	18.4628172380939	UP
CD79A	1.75446223316913	9.12264537037037	8.06626550737464	1.01285960594024e-12	2.39668489498062e-11	18.4617870653184	UP
SEMA4A	1.28212003284072	7.28303796296296	8.06373996291029	1.02606577333102e-12	2.42419878169916e-11	18.4490532948637	UP
CD34	1.08350164203612	7.18843981481481	8.05594218733436	1.06793091859701e-12	2.51151839462394e-11	18.4097431597494	UP
PDGFRB	1.1968356321839	8.17815092592593	8.04607712222786	1.1233371760504e-12	2.63778119458807e-11	18.3600248211808	UP
LILRB3	1.4961144499179	8.33761759259259	8.0391207246743	1.16411682297752e-12	2.71279849020726e-11	18.324974748962	UP
IL12RB1	1.01020229885057	9.82254074074074	8.03809187480842	1.17027181796006e-12	2.72300974369888e-11	18.3197914875888	UP
TMEM45A	1.18279359605911	9.33355833333333	8.02943073915683	1.22338584891022e-12	2.83799644738886e-11	18.2761639294057	UP
STS	1.44398095238095	8.25299259259259	8.02809139162128	1.23181064863555e-12	2.8532301856857e-11	18.2694184615758	UP
SH3BP5	1.01077274220033	8.76505740740741	8.01727098808306	1.30202349686469e-12	3.00679320922572e-11	18.2149330652844	UP
IL7R	1.5740065681445	10.7035259259259	8.00436713831351	1.39097542011534e-12	3.19300590832755e-11	18.1499807111132	UP
FKBP11	1.03237881773399	11.3394194444444	7.98998704178119	1.49723818493268e-12	3.42221969293206e-11	18.0776286733896	UP
CIITA	1.58690558292282	8.4435787037037	7.98995110574711	1.49751359878254e-12	3.42221969293206e-11	18.077447906052	UP
RNF213	1.00274630541872	10.6769583333333	7.96434629881209	1.70712311412505e-12	3.87814935852344e-11	17.9487019524381	UP
SELL	2.36059573070607	8.11511481481481	7.95886835156232	1.75562310787162e-12	3.98243782386771e-11	17.9211715142253	UP
CEP170	1.07471083743842	6.48385833333333	7.957997671317	1.7634570016302e-12	3.99430813776327e-11	17.9167961983656	UP
SLC22A23	-1.23224302134647	8.98380740740741	-7.95747302837633	1.76819421451209e-12	3.99913969841858e-11	17.9141598381629	DOWN
ESPN	-1.55507027914614	6.86380925925926	-7.94705142220382	1.86496102303002e-12	4.18716468284678e-11	17.8617999795924	DOWN
SGK2	-1.62386108374384	8.34709444444444	-7.94641303786788	1.87105680484492e-12	4.19471815357714e-11	17.8585932086354	DOWN
ATP11A	1.08754975369458	7.74377222222222	7.93611471324442	1.97217520396798e-12	4.40854361096597e-11	17.8068712740004	UP
TRPM6	-2.53338407224959	9.09432314814815	-7.92883273065775	2.04693735525278e-12	4.56238272345675e-11	17.7703090389262	DOWN
COL14A1	1.22701691297208	8.59887314814815	7.92430288121417	2.09485852952103e-12	4.66242644026877e-11	17.7475694575178	UP
SLAMF6	1.54737175697865	7.0885462962963	7.90753093219343	2.28220000213843e-12	5.03786900789734e-11	17.6634049128357	UP
TNFRSF1B	1.12032660098522	9.43161388888889	7.90724915983053	2.2854856019781e-12	5.03786900789734e-11	17.6619913309046	UP
APLNR	1.25358275862069	7.90106388888889	7.90716131796239	2.28651084098746e-12	5.03786900789734e-11	17.6615506527937	UP
TNFAIP2	1.23234400656815	9.69701203703704	7.90459110122574	2.31671213019826e-12	5.08980660707506e-11	17.6486571651068	UP
CLEC4E	2.12925517241379	8.03573333333333	7.89823313382193	2.39313570682948e-12	5.24270828099576e-11	17.6167671901538	UP
SMARCB1	1.61853316912972	10.5627564814815	7.89128764082228	2.47948754584058e-12	5.41642819935616e-11	17.5819380995624	UP
GPSM3	1.07583497536946	8.09759722222222	7.88403703068495	2.57293781688819e-12	5.61258608720908e-11	17.5455876420831	UP
FAM20A	1.48340328407225	6.69476851851852	7.87095015842	2.7505568649634e-12	5.98239979957103e-11	17.4800000316348	UP
PGM2L1	1.0508170771757	7.7244962962963	7.87069378072943	2.75415553708193e-12	5.98239979957103e-11	17.4787154320543	UP
EDNRA	1.41264252873563	6.7291287037037	7.86964460723143	2.76893119150191e-12	6.00599947851623e-11	17.4734585866827	UP
SLAMF8	1.15950886699507	9.870425	7.86647057537765	2.8141129014402e-12	6.07824638922886e-11	17.4575563608647	UP
TMEM72	-1.31373201970444	7.05607777777778	-7.86312736613871	2.86249528807205e-12	6.17406462625316e-11	17.4408084018035	DOWN
PLK2	1.16973875205255	7.73746574074074	7.85584372479719	2.97078421527935e-12	6.38074590126504e-11	17.4043273025422	UP
ENTPD1	1.02932380952381	9.63202037037037	7.85532491730306	2.97865106467049e-12	6.38870731845598e-11	17.4017291329267	UP
BMP7	1.18563743842365	7.26891111111111	7.85441579965741	2.99248627180965e-12	6.40942980141992e-11	17.3971764155098	UP
OLFM1	1.13418045977012	7.0674787037037	7.85139300277923	3.03894884944451e-12	6.49987987199433e-11	17.3820397498319	UP
TFPI	1.33637471264367	8.92015740740741	7.84761130121855	3.09808702051371e-12	6.61715192962851e-11	17.363105084526	UP
AREG	1.51450640394089	8.29683333333333	7.84467295994755	3.1448250507512e-12	6.70764976449808e-11	17.3483947591273	UP
CXCL10	2.40885845648604	8.27887407407407	7.84391169371222	3.15704780758097e-12	6.72438046893494e-11	17.3445838476439	UP
PF4	1.45690886699507	8.27466388888889	7.84153893114706	3.19544816165378e-12	6.79674479480847e-11	17.3327064023085	UP
STC1	2.7074842364532	8.18071944444444	7.83378919440838	3.32413135292335e-12	7.04119795680605e-11	17.2939199965736	UP
COL15A1	1.36193415435139	8.97348981481482	7.82998241699542	3.38921537061279e-12	7.16917086039953e-11	17.2748714047497	UP
SASH3	1.40615041050903	9.57303703703704	7.8297041002735	3.39402309170444e-12	7.16946528463619e-11	17.2734788451186	UP
ELMO1	1.13668440065682	6.49848148148148	7.82817574922735	3.42054529737163e-12	7.21556512798572e-11	17.2658319709634	UP
METTL7B	-1.69901198686371	8.32066574074074	-7.82775803491938	3.42782986060608e-12	7.22101278042903e-11	17.2637420712896	DOWN
CATSPERB	1.77338916256157	6.93707777777778	7.82558702442048	3.46593933491135e-12	7.28134831461153e-11	17.2528806066983	UP
SOD2	1.68230952380952	10.9044842592593	7.82558619133755	3.46595403918801e-12	7.28134831461153e-11	17.2528764389811	UP
GEM	1.73729934318555	8.01061018518519	7.81055568287648	3.74159758377753e-12	7.82829892289804e-11	17.1777021501416	UP
MNDA	1.96666929392447	7.62348518518519	7.80988071221523	3.75447432935737e-12	7.84455269060423e-11	17.1743272516339	UP
VAV1	1.12887175697865	8.0024212962963	7.80364800601691	3.87547876095956e-12	8.08637599620326e-11	17.143167100508	UP
IL18R1	1.20554187192118	6.84448333333333	7.80266180870053	3.89497709747571e-12	8.10503567560088e-11	17.1382372775012	UP
HLA-DOB	1.9344816091954	7.91519907407407	7.80085161102078	3.93102093590279e-12	8.1689700287766e-11	17.1291888726763	UP
HOXA3	-1.1319197044335	8.50901388888889	-7.79912466279463	3.96571598473928e-12	8.22993248346502e-11	17.1205571370953	DOWN
GUCA2B	-2.82072988505747	8.2623787037037	-7.79646997895054	4.01964381273813e-12	8.33058974793784e-11	17.1072893689446	DOWN
CROT	-1.02631116584565	7.85550648148148	-7.78333831075908	4.29730978491493e-12	8.89404128934482e-11	17.0416774107296	DOWN
KCNJ8	1.23725024630542	6.10065	7.78067683298175	4.35586679979716e-12	8.96689630623123e-11	17.0283831713606	UP
ADH6	-1.41833004926109	7.59009444444444	-7.77725470971329	4.43232565754555e-12	9.10060485051003e-11	17.0112913256657	DOWN
FMNL1	1.16944170771756	7.67460740740741	7.77609875343264	4.45845272397948e-12	9.13716073174592e-11	17.0055183589548	UP
CMBL	-1.15283891625616	10.3952527777778	-7.76245762953154	4.77857249505805e-12	9.69412652663229e-11	16.937411300956	DOWN
FGFR3	-1.43907733990148	9.80398611111111	-7.76215909847001	4.78582771712497e-12	9.69603644484013e-11	16.9359211776633	DOWN
CNNM2	-1.00131083743842	6.66713611111111	-7.76032504158325	4.8306416848861e-12	9.77393469760155e-11	16.9267668023841	DOWN
CHN2	-1.21584942528736	8.06763240740741	-7.75792427812151	4.88993330757123e-12	9.88088234268045e-11	16.914784729488	DOWN
VAV3	-1.34697651888342	8.53735462962963	-7.75513721477374	4.95967270480213e-12	1.00044419335733e-10	16.9008759652249	DOWN
BASP1	1.36854088669951	10.1478833333333	7.75132173399532	5.05675054251459e-12	1.01644657174603e-10	16.8818371962487	UP
CD2	1.17162430213464	8.43927037037037	7.74646147183548	5.18314903475446e-12	1.03913341679797e-10	16.8575889313183	UP
DERL3	1.62384367816092	9.30222962962963	7.73953786658832	5.36864581148213e-12	1.07376712486911e-10	16.8230539045046	UP
FSCN1	1.02215090311987	8.13435648148148	7.73727337758223	5.43073550052403e-12	1.08311435170841e-10	16.8117605062939	UP
PROK2	3.24437093596059	6.10549722222222	7.73653286781666	5.45119378936427e-12	1.08578447500995e-10	16.8080676596485	UP
FXYD5	1.08550870279146	9.20718518518519	7.73552451164778	5.47917510405727e-12	1.08994419783688e-10	16.8030392517752	UP
ICOS	1.34418472906404	7.14505833333333	7.72972608798415	5.64286936090522e-12	1.11495350932085e-10	16.7741276512902	UP
KCNK5	-1.14390837438424	8.33739444444444	-7.7295310571094	5.64845888032572e-12	1.11495350932085e-10	16.7731553124344	DOWN
ACSL4	1.50385188834154	8.74053148148148	7.72707520646765	5.71931515476079e-12	1.12604516450848e-10	16.7609121109458	UP
LST1	1.24993940886699	9.18715277777778	7.71974034037737	5.93623996404989e-12	1.16196069412246e-10	16.724352068116	UP
CDH5	1.1554763546798	6.85681944444444	7.71379431679191	6.11807265072893e-12	1.19384042817337e-10	16.694721888376	UP
TST	-1.11831346469623	11.1502601851852	-7.71324242275714	6.13522786133226e-12	1.19566870896548e-10	16.6919720260714	DOWN
TIE1	1.20815944170772	6.73651574074074	7.7099943311825	6.2371647577879e-12	1.21245745804239e-10	16.6757892580383	UP
CYTIP	1.34844614121511	8.63841018518518	7.70910241704137	6.26544945808542e-12	1.21641602184346e-10	16.6713458713136	UP
SLC16A9	-1.82691067323481	6.85263148148148	-7.70653447015771	6.34759851557576e-12	1.22925687772632e-10	16.6585535580561	DOWN
GOLT1A	-1.06116814449918	6.78697962962963	-7.69933372787346	6.58370115043777e-12	1.27017460511649e-10	16.6226893646677	DOWN
PTGES	1.79510114942529	8.06608703703704	7.69808295316191	6.62559242853288e-12	1.2757898591515e-10	16.6164607109386	UP
TMEM37	-1.77034269293925	8.02769537037037	-7.69776467066618	6.63629461717135e-12	1.2757898591515e-10	16.6148757627309	DOWN
FADS1	1.20537093596059	7.42743611111111	7.69029627648076	6.89240520709975e-12	1.31814030841134e-10	16.5776909114053	UP
CD38	1.28259753694581	7.78540833333333	7.68515657454891	7.07433746497236e-12	1.35125124937289e-10	16.5521066029846	UP
PKIB	-2.06054121510674	8.56491481481481	-7.68345736995864	7.13552775813177e-12	1.36124596002024e-10	16.5436494269953	DOWN
SH3PXD2B	1.33994876847291	7.04545555555556	7.67485878142972	7.45332583380595e-12	1.42010824850816e-10	16.5008614034995	UP
PRR16	1.58289014778325	5.64165833333333	7.67321591605271	7.51562536639006e-12	1.4302039498346e-10	16.4926878167676	UP
PAPLN	1.45562725779967	9.32066481481482	7.6702063943811	7.63109458477613e-12	1.45038019230702e-10	16.4777161635285	UP
TMEM154	1.20623448275862	6.76795555555556	7.66972164390921	7.64985750399493e-12	1.45099218049763e-10	16.4753048057814	UP
TAGAP	1.94746617405583	7.07700648148148	7.66959980111983	7.65458079350719e-12	1.45099218049763e-10	16.4746987142406	UP
ZNF33B	-1.04407471264368	5.41650648148148	-7.6650497475392	7.83305445558918e-12	1.47960906856683e-10	16.4520670636741	DOWN
ACOT4	-1.22607192118227	6.60298333333333	-7.66455595191761	7.85267020230033e-12	1.48149209209737e-10	16.4496111948714	DOWN
RASIP1	1.31576091954023	6.95958518518519	7.66110980584881	7.9909312056603e-12	1.50388150153585e-10	16.4324732431419	UP
CD5	1.0309275862069	6.47943611111111	7.64634097999736	8.61136478923619e-12	1.6127405983939e-10	16.359052369702	UP
LRRC8C	1.02659228243021	7.26510092592593	7.64197404632489	8.80381706832268e-12	1.64477151725342e-10	16.337350847961	UP
LDB2	1.10577963875205	8.15909074074074	7.63806706147055	8.97961563702458e-12	1.67151463439741e-10	16.3179381516455	UP
IRAK2	1.43712200328407	7.78391018518519	7.63583224086205	9.08173612328124e-12	1.68643557007533e-10	16.3068352845217	UP
CWH43	-2.80751559934319	8.19964259259259	-7.63024829696885	9.34196344786001e-12	1.72848834540706e-10	16.2790977650606	DOWN
MAST2	-1.00312807881773	8.97230555555556	-7.626980745346	9.49766030278705e-12	1.75307174603246e-10	16.2628694183931	DOWN
UNC5CL	1.10547733990148	9.09831388888889	7.62441295412077	9.62181959971256e-12	1.76960818673995e-10	16.250117892819	UP
ATP8B3	1.13985878489326	7.63484814814815	7.61431164232175	1.01260799393302e-11	1.85568269246174e-10	16.1999676900609	UP
HTRA1	1.03887405582922	9.84342314814815	7.6125737608423	1.02154431150878e-11	1.86538121187162e-10	16.191341593196	UP
RAMP3	1.05244252873563	6.81020092592593	7.61102857813096	1.02955548988196e-11	1.87554966288462e-10	16.1836724647094	UP
ACSS2	-1.04783612479475	10.0887907407407	-7.60087562966793	1.08376841283387e-11	1.96266881083606e-10	16.1332924439468	DOWN
CD86	1.16015944170772	7.97021574074074	7.59978252801461	1.08977154894757e-11	1.97121574525181e-10	16.1278695596514	UP
ARHGAP25	1.05917881773399	9.646575	7.59919236231988	1.09302635390823e-11	1.97477714317279e-10	16.1249418413106	UP
TPRG1	1.30561133004926	5.69928055555556	7.57947848255832	1.20747552105069e-11	2.16626186644574e-10	16.0271838154707	UP
CYP4F12	-1.38821954022989	7.46711203703704	-7.57733907064752	1.22059006018022e-11	2.18723472044196e-10	16.0165794280474	DOWN
ANGPT2	1.16314022988506	6.66364074074074	7.56904957224189	1.27275345690057e-11	2.27011322155889e-10	15.9754995931878	UP
PLCE1	-1.28559376026273	9.25396851851852	-7.56671683957652	1.28782757926806e-11	2.2943350504431e-10	15.9639418571177	DOWN
VWF	1.50683004926108	9.59619722222222	7.56021779876835	1.33076547553775e-11	2.36534321849922e-10	15.9317474957531	UP
REG3A	3.8731894909688	8.42760740740741	7.55895442462919	1.33927584208837e-11	2.37771781583249e-10	15.9254900871895	UP
RGS1	1.48556174055829	8.45084537037037	7.554894442723	1.36699221839892e-11	2.41853680851983e-10	15.905383429539	UP
FLRT2	1.30613891625616	7.76017222222222	7.5540999824874	1.37248201467524e-11	2.42545527035301e-10	15.9014493306116	UP
KLK10	3.41076962233169	6.9688787037037	7.55386027834093	1.37414268666556e-11	2.42559876311759e-10	15.9002623611121	UP
SNX20	1.38687619047619	8.98386296296296	7.55201659785318	1.38698256156046e-11	2.44545249114627e-10	15.8911331903106	UP
KLHL29	1.17191100164203	6.99028703703704	7.55017250602703	1.39994441900857e-11	2.45742049497261e-10	15.8820026657193	UP
PLEKHO2	1.058413136289	8.2164962962963	7.54920985168617	1.40675847053643e-11	2.46616322283424e-10	15.8772366132816	UP
CR1	1.72162430213465	7.18989259259259	7.5435966295864	1.44715178769826e-11	2.52831740656226e-10	15.8494495525735	UP
EML1	1.15180032840722	7.2019962962963	7.52765842163695	1.56822776216244e-11	2.71208037652348e-10	15.7705855453603	UP
IFNAR2	1.02850558292282	8.85952314814815	7.52521223276428	1.58767993513516e-11	2.74263225690334e-10	15.7584860940157	UP
CLU	1.64775632183908	10.8295259259259	7.52339644610511	1.60227380461364e-11	2.76162949690816e-10	15.7495055542849	UP
DOK3	1.66021428571429	8.88084722222222	7.52123338942203	1.61983261112866e-11	2.78876338667072e-10	15.7388083587646	UP
LOXL1	1.04532331691297	5.85122314814815	7.51831051447564	1.64386304513341e-11	2.82380366712682e-10	15.7243550683873	UP
CHST15	1.32279408866995	8.64062222222222	7.51791587289608	1.64713458683103e-11	2.82626210614124e-10	15.7224037434273	UP
PALMD	1.26032298850575	5.72869351851852	7.51512557222849	1.67045100661629e-11	2.85987916483905e-10	15.708607870484	UP
ART3	1.34530197044335	5.76759166666667	7.50390787022748	1.76754068844923e-11	3.01266618784849e-10	15.6531611218617	UP
MT1F	-1.40980049261084	11.310275	-7.5029635269425	1.77596512895269e-11	3.02032076249462e-10	15.6484946097691	DOWN
PLEK	1.69585467980295	8.42611944444444	7.49792104289178	1.8216278947074e-11	3.08771960033351e-10	15.6235800694261	UP
SPARCL1	1.05105697865353	10.4215657407407	7.49654398033357	1.83429930338387e-11	3.10577005535459e-10	15.6167770161396	UP
HGF	1.87421822660098	5.98105833333333	7.49252004046804	1.87183007658517e-11	3.16234262773581e-10	15.596899931896	UP
ARID5A	1.00189786535304	7.21837962962963	7.48657937857791	1.92863501778425e-11	3.25115784501786e-10	15.5675609229788	UP
CXCL13	2.84309326765189	9.23236481481482	7.48392143158377	1.95460121693274e-11	3.28752278130821e-10	15.5544365497407	UP
GABRP	1.28449113300493	6.06211944444444	7.47880086605648	2.00560721688337e-11	3.36613224368064e-10	15.5291564290608	UP
RETSAT	-1.02050443349754	10.2302222222222	-7.47471399550854	2.04726248580169e-11	3.42855070822863e-10	15.5089835525762	DOWN
G0S2	1.74181609195402	9.1164962962963	7.47319963953892	2.06291452112309e-11	3.45099981491146e-10	15.5015095444892	UP
CD80	1.49847701149425	5.83487314814815	7.44608328407295	2.36415799375438e-11	3.93644098255054e-10	15.3677598110255	UP
THBS2	2.26224893267652	8.73021481481481	7.44593544335561	2.36591458415976e-11	3.93644098255054e-10	15.3670310200504	UP
HEG1	1.17433382594417	8.95451018518519	7.44387922508371	2.39048050410454e-11	3.96871449746306e-10	15.3568952298958	UP
FIBIN	1.95989096880131	7.48596296296296	7.4347258605068	2.50294374229085e-11	4.12864737383036e-10	15.3117860895721	UP
LILRB1	1.49930114942529	8.51897037037037	7.43336091934304	2.52015795067861e-11	4.15258215113427e-10	15.3050609802575	UP
SRD5A3	1.17806108374384	8.93635555555556	7.42474855503533	2.63151551430122e-11	4.31754099926536e-10	15.2626367282678	UP
REG1A	3.70633628899835	10.7940407407407	7.42217158507396	2.66577468433171e-11	4.36908237217525e-10	15.2499457255082	UP
FCRL5	1.94137963875205	8.9655462962963	7.42053775164657	2.68772426855134e-11	4.40036051088944e-10	15.2419001951672	UP
CCR6	1.64583119868637	7.7857037037037	7.41675322518526	2.73925817443902e-11	4.47519018987872e-10	15.2232661427055	UP
PPARGC1B	-1.129673727422	7.95032314814815	-7.40924838737401	2.84436821285313e-11	4.63212753391151e-10	15.1863233002395	DOWN
NR1H4	-1.71406600985222	5.06480555555556	-7.40901255695712	2.84773521077815e-11	4.63269805422881e-10	15.1851626123316	DOWN
SNCAIP	1.06914433497537	7.48830277777778	7.40879680472934	2.85081901134514e-11	4.63280714891295e-10	15.1841007538391	UP
ZNF366	1.01511362889983	7.11656851851852	7.40424922711808	2.91659495895843e-11	4.7346880322119e-10	15.1617214672871	UP
CDKN2B	-1.71858472906404	9.11690833333333	-7.40015331361172	2.97712542736375e-11	4.82784743273761e-10	15.1415687004842	DOWN
CYBB	1.0775118226601	7.43241944444444	7.3847410758161	3.21626740269475e-11	5.16511109600017e-10	15.06576973266	UP
SCN9A	-1.1445763546798	5.20726111111111	-7.38458804351202	3.2187349865678e-11	5.16511109600017e-10	15.0650173625398	DOWN
CCL20	1.97720164203612	9.49673148148148	7.38030911596694	3.288496424768e-11	5.26605209542881e-10	15.0439824485078	UP
MYH10	1.02425681444992	7.65964814814815	7.37901312858458	3.30991992560231e-11	5.29483753098695e-10	15.0376122505977	UP
TINAG	-1.17582742200328	8.22073425925926	-7.37363077027177	3.40038495639052e-11	5.42260766098538e-10	15.0111601379718	DOWN
CTHRC1	1.85131067323481	7.43609074074074	7.37230842287972	3.42298323543055e-11	5.45298273304015e-10	15.0046623044358	UP
PLAUR	1.33645500821018	9.41082685185185	7.36892945922788	3.48140695477561e-11	5.53623164093547e-10	14.9880602793022	UP
NBPF1	-1.00529852216749	9.12636666666667	-7.36628545221971	3.52781175285664e-11	5.60254447658938e-10	14.9750710967203	DOWN
ST8SIA4	1.19044926108374	7.24867777777778	7.36315034723679	3.583631301283e-11	5.68531259233502e-10	14.9596712905232	UP
LEF1	1.27220673234811	8.74483796296296	7.36135459478345	3.61599774533927e-11	5.72483271909023e-10	14.950851429361	UP
EGR1	1.42025714285714	11.3101722222222	7.36048855118573	3.63171067949165e-11	5.74378794077789e-10	14.9465980985702	UP
CCL22	1.67906223316913	7.94650648148148	7.355573084771	3.72218513647914e-11	5.85672101853587e-10	14.9224602886118	UP
BATF3	1.16082134646962	6.1856537037037	7.3523446054728	3.78282137179207e-11	5.94603764653131e-10	14.9066094682001	UP
CEBPB	1.07090328407225	9.56604351851852	7.34708403790459	3.88372894299429e-11	6.08596177322075e-10	14.8807866640653	UP
VSIG10	-1.02043333333333	9.12911759259259	-7.34162967006606	3.99117296489099e-11	6.22890683148689e-10	14.8540190116379	DOWN
IGFBP7	1.06631986863711	11.062137037037	7.3375167538751	4.07413678625236e-11	6.3519308250231e-10	14.8338389824861	UP
AIFM3	-1.50995763546798	7.50758333333333	-7.33293214031024	4.16863230115154e-11	6.47297130928051e-10	14.8113490025201	DOWN
ARHGAP30	1.26909129720854	8.53547592592593	7.33128900935411	4.2030260138848e-11	6.51320590264671e-10	14.8032897063835	UP
SMOX	1.12241428571428	7.56615277777778	7.31894003647251	4.4706764180228e-11	6.90706013597345e-10	14.7427392520789	UP
CHI3L2	2.14330722495895	6.81297685185185	7.31713784760898	4.51112488619058e-11	6.94858022840809e-10	14.7339054727195	UP
RSPO3	1.57434942528736	7.25549259259259	7.31143340491467	4.64156314665499e-11	7.12804852431806e-10	14.705948844702	UP
GJB3	1.24114761904761	8.24259907407407	7.30237732561359	4.85636195405568e-11	7.42820224386784e-10	14.661581388449	UP
BHLHE22	1.54333431855501	6.7095462962963	7.3008058260388	4.89462678412222e-11	7.47928194266317e-10	14.6538841974384	UP
AMPD1	-1.23318669950739	7.82144722222222	-7.28390592600496	5.32550169913966e-11	8.10542414208997e-10	14.5711440079141	DOWN
PRAP1	-2.01907307060755	9.11087685185185	-7.27844908003608	5.47250223451796e-11	8.29781292370754e-10	14.544441719359	DOWN
VCAN	1.01412413793103	9.96373333333333	7.27841181220055	5.47351988781385e-11	8.29781292370754e-10	14.5442593779455	UP
PPP1R16B	1.15593169129721	7.97724814814815	7.27763180721939	5.49486218310144e-11	8.32195251931842e-10	14.5404430978922	UP
P2RY1	-1.27201904761905	5.1381037037037	-7.27344795450559	5.61075558449557e-11	8.48074542432072e-10	14.5199754053969	DOWN
DEPDC7	-1.09320837438424	5.66210277777778	-7.26727601154056	5.78615708327709e-11	8.7372678788482e-10	14.4897891577131	DOWN
CD84	1.1743144499179	7.45988981481482	7.26654298922261	5.80734680069413e-11	8.76065076800193e-10	14.4862046121689	UP
KMO	1.3338789819376	7.60118981481481	7.26492159931094	5.85449050637934e-11	8.82310213017345e-10	14.4782763069607	UP
ADAMTS6	1.06320738916256	4.37829166666667	7.2600163849436	5.99943740428365e-11	9.01368242485676e-10	14.4542943706677	UP
C11orf52	-1.08307093596059	7.66218333333333	-7.25984965980603	6.00442607320991e-11	9.01368242485676e-10	14.4534793371089	DOWN
CCNO	1.03481592775041	7.01397314814815	7.25519027123057	6.1455175456448e-11	9.18061410004544e-10	14.430704571005	UP
MXRA5	1.03547619047619	10.3390240740741	7.25414720879534	6.17755009190544e-11	9.21949822754052e-10	14.4256068406757	UP
TIGIT	1.23588653530378	6.19599907407407	7.25083564631008	6.28034937431999e-11	9.33662394399148e-10	14.4094239980093	UP
SPOCK2	1.09882775041051	8.2005287037037	7.2504360951107	6.29286653266164e-11	9.34618484933122e-10	14.4074716547568	UP
VIPR1	-1.76719983579639	8.75618425925926	-7.2454737903401	6.45040204050070e-11	9.561662561387e-10	14.3832272226121	DOWN
RASGRP1	1.22409310344827	7.998975	7.23844025983531	6.68041009451833e-11	9.88353158203449e-10	14.3488731436923	UP
CCL4	1.66244597701149	8.35702592592593	7.23757275151743	6.70933638288921e-11	9.89183201738242e-10	14.3446367436449	UP
MT1M	-2.36388538587849	8.24426851851852	-7.2352976561642	6.78578846572796e-11	9.99130905735227e-10	14.3335273487713	DOWN
A1CF	-1.47542775041051	7.82196574074074	-7.23245895513388	6.88239173625229e-11	1.01141521429308e-09	14.3196675319324	DOWN
GBP4	1.35465073891626	8.066175	7.23219122840737	6.891572730034e-11	1.01179619899744e-09	14.3183604664051	UP
POU2AF1	1.0316356321839	11.5863398148148	7.23173984498936	6.9070792479619e-11	1.01310425989447e-09	14.3161568105353	UP
HLA-DRA	1.11737060755337	11.7060231481481	7.22787960149517	7.04111178346468e-11	1.03079460113124e-09	14.2973130265107	UP
BDH1	-1.1318684729064	8.75733611111111	-7.22694825927686	7.07383326064447e-11	1.03263172417982e-09	14.292767199271	DOWN
IL26	1.04931855500821	5.30821296296296	7.22524303109636	7.13413527782843e-11	1.04044554094598e-09	14.2844446051315	UP
CSF3R	2.109347454844	6.46508703703704	7.21817374439681	7.38960839708283e-11	1.07464219842804e-09	14.2499492668949	UP
CORO1A	1.29644088669951	9.44520277777778	7.21761662732936	7.41012297686276e-11	1.07558845515767e-09	14.2472312527828	UP
SGMS1	1.31985697865353	6.46373240740741	7.21551813155689	7.4879033384242e-11	1.08585204502531e-09	14.2369939489657	UP
CLEC7A	1.09048571428572	8.44226111111111	7.20887009179588	7.73969318222941e-11	1.12024946465124e-09	14.2045689803273	UP
TFEC	1.29378456486042	7.43732962962963	7.20369386087909	7.94153370865422e-11	1.1440725437505e-09	14.1793297814687	UP
ANPEP	-2.01996059113301	9.76226666666667	-7.20249159422686	7.98915608413932e-11	1.14863371438209e-09	14.1734684582407	DOWN
IFI44	1.27220837438423	7.965825	7.2017553017088	8.01846061475174e-11	1.1508364454275e-09	14.1698790334685	UP
CNNM4	-1.03241231527094	8.62209166666667	-7.20123116238097	8.03938630502085e-11	1.15228036622941e-09	14.1673239332142	DOWN
KRT12	-1.26741789819376	5.86317685185185	-7.19608688227337	8.24765992272034e-11	1.17822617147178e-09	14.1422497922182	DOWN
PTGDS	1.58520229885057	10.9145018518519	7.19246892149119	8.39733228920772e-11	1.19849286213163e-09	14.1246189597672	UP
IL13RA2	2.79483645320197	7.04247222222222	7.19174041139999	8.42779419193375e-11	1.2017236342203e-09	14.1210692031015	UP
NETO2	-1.17169885057471	6.87913148148148	-7.18589568229052	8.67618211477775e-11	1.23484827374089e-09	14.0925945926585	DOWN
NOTCH3	1.35742988505747	7.76748518518519	7.17862059496985	8.99551270824729e-11	1.27674758466316e-09	14.0571628620996	UP
CMTM7	1.04327454844006	7.78602037037037	7.17786101121508	9.02951779581181e-11	1.28039062594905e-09	14.0534642026282	UP
CHRDL2	1.67534958949097	7.08334907407407	7.1629632667489	9.72281049865049e-11	1.37110377252319e-09	13.9809501751463	UP
CD53	1.06266863711002	10.9659148148148	7.15192744557628	1.02701492438619e-10	1.44696038475218e-09	13.9272682553665	UP
ENTPD5	-1.3437328407225	10.0390009259259	-7.15143619349367	1.02952108699025e-10	1.44916180869929e-09	13.9248793242219	DOWN
TOX2	1.12873612479474	5.92891203703704	7.1463731311075	1.055706379581e-10	1.48059124779261e-09	13.9002613379994	UP
COBL	-1.16419096880132	8.30018425925926	-7.14618920614364	1.05666992744722e-10	1.48059124779261e-09	13.8993671615928	DOWN
AGT	1.410873727422	9.01959907407407	7.14577369040149	1.05884994417941e-10	1.48229339952263e-09	13.8973471050604	UP
GCOM1	-1.19831921182266	7.13647777777778	-7.14406932125133	1.06783869346349e-10	1.49351537481956e-09	13.8890616424495	DOWN
BTK	1.34055960591133	7.7984	7.13278030796566	1.12931498335807e-10	1.57233818671169e-09	13.8342000831162	UP
CCDC3	1.38132857142857	7.47270833333333	7.1316178140576	1.13584129334668e-10	1.57999227734828e-09	13.828552437057	UP
CLEC2B	1.01577799671593	9.83277037037037	7.13111398527725	1.13868141121246e-10	1.58175106124303e-09	13.8261048305237	UP
ZEB1	1.00144334975369	8.65852777777778	7.12949984514691	1.14782789124092e-10	1.59233901768626e-09	13.8182637343675	UP
DDC	-1.36154449917898	8.53372407407407	-7.1212161250927	1.19592499500305e-10	1.65308912225579e-09	13.7780334698632	DOWN
SAMSN1	1.29037865353038	8.12219074074074	7.1126926947581	1.24749793369339e-10	1.71973301326117e-09	13.7366565814297	UP
YBX2	-1.74792068965517	7.79501944444444	-7.10698424360348	1.28326390776267e-10	1.76270875058241e-09	13.7089549546646	DOWN
EGR3	1.80552413793103	5.95138333333333	7.10540680258931	1.29332515038564e-10	1.77494140611905e-09	13.7013014592576	UP
NOS2	1.55240410509031	7.45396203703704	7.10512965220309	1.2951009252514e-10	1.77579150973979e-09	13.6999568325776	UP
CAPN13	-2.07346945812808	7.86528611111111	-7.09816163569921	1.34054915262268e-10	1.83156702284933e-09	13.6661569367772	DOWN
SPON2	1.19469326765189	8.14772037037037	7.09792847820574	1.34209690863778e-10	1.83205175341782e-09	13.6650261625302	UP
MEP1A	-1.64427766830871	9.4211287037037	-7.09772187640495	1.34346986056905e-10	1.83229721569795e-09	13.6640241901192	DOWN
P2RY13	1.41472052545156	6.83930740740741	7.09585956131539	1.35590864956447e-10	1.84762104093714e-09	13.6549928561627	UP
SERPINA6	-1.49904367816092	5.73147037037037	-7.09407354497543	1.3679449600766e-10	1.86236974750854e-09	13.6463323410784	DOWN
TMED6	-1.43965944170772	6.63276481481481	-7.09004433611074	1.39548864700344e-10	1.89417294153183e-09	13.6267973359488	DOWN
HHEX	1.14437389162561	6.63121388888889	7.08993572032641	1.39623869884354e-10	1.89417294153183e-09	13.6262707846129	UP
VGLL3	1.36739540229885	5.25527962962963	7.08968254469703	1.39798856654555e-10	1.89487294055075e-09	13.6250434424544	UP
RGS4	2.1005632183908	5.72918703703704	7.08796951173913	1.40988569929262e-10	1.90595199683422e-09	13.6167394373924	UP
SLC1A3	1.26755188834154	7.64981203703704	7.08084213478554	1.46047185930101e-10	1.96913664120154e-09	13.5821969861185	UP
SLAMF7	1.07225369458128	10.6104361111111	7.08032398200949	1.46421874133475e-10	1.97245677286647e-09	13.5796862794913	UP
TNFAIP6	2.47978374384236	7.093375	7.04452590383451	1.74750473683851e-10	2.31748102276589e-09	13.4063897006676	UP
PPP1R14C	-1.34979376026273	8.65641851851852	-7.04178914524817	1.77127194805373e-10	2.34293051733515e-09	13.393154481151	DOWN
ANKRD22	1.19819425287356	9.56114537037037	7.03969073662731	1.78971200418291e-10	2.36528461688786e-09	13.383007666791	UP
C2orf88	-1.42754761904762	8.9444787037037	-7.02802485570647	1.89574742039625e-10	2.48192609846762e-09	13.3266179127568	DOWN
ARHGAP42	-1.12291100164204	6.97448518518519	-7.02649449049482	1.91011119375343e-10	2.49860115864323e-09	13.3192231055903	DOWN
P2RY8	1.29749786535304	9.78830185185185	7.02114611418528	1.96116179964437e-10	2.56319674528839e-09	13.2933841566949	UP
HECW2	1.23713399014778	6.11696111111111	7.0140715199718	2.03076987467364e-10	2.64741366429228e-09	13.2592167794261	UP
LRRC19	-1.6592512315271	8.23073333333333	-7.0098830599859	2.07312784336418e-10	2.69348767263483e-09	13.2389942866818	DOWN
NR4A3	2.13850673234811	7.37779074074074	7.00959690920906	2.07605340603025e-10	2.69500863536826e-09	13.2376128735238	UP
USP2	-1.66481674876847	7.76408333333333	-7.0072037558651	2.10068123011877e-10	2.72467581511267e-09	13.2260605798222	DOWN
BCL6	1.35781149425287	9.29019259259259	7.00479529400595	2.12575859838407e-10	2.754875510159e-09	13.2144358751113	UP
PLXNC1	1.03725944170772	8.6535462962963	6.99225724864943	2.26117333256406e-10	2.92296623469581e-09	13.1539437769829	UP
COL12A1	1.90934827586206	8.32051944444444	6.98774785961793	2.31193574121125e-10	2.9810576975467e-09	13.1321973365647	UP
TMEM163	1.89272118226601	7.19191111111111	6.9831391670106	2.36498163006018e-10	3.04689789369414e-09	13.1099774532024	UP
GJC1	1.31030640394089	6.16750555555556	6.97840839952256	2.4206857012534e-10	3.10823330385857e-09	13.0871747481011	UP
PANK1	-1.28617914614122	8.89920648148148	-6.97383353428534	2.47578874367407e-10	3.16839064471689e-09	13.0651290445071	DOWN
LCP1	1.26772151067324	8.80416296296296	6.96861247533687	2.54019335586868e-10	3.24270568296553e-09	13.039976082484	UP
FAP	1.99304958949097	6.25360740740741	6.96298071050086	2.61152422415055e-10	3.32547077199669e-09	13.0128524906991	UP
CD300A	1.19404121510673	9.0016712962963	6.9592439320668	2.6599441068873e-10	3.38152000409506e-09	12.9948600775202	UP
EXPH5	-1.62887832512316	8.18398611111111	-6.95131641872746	2.76562770420046e-10	3.51006154160383e-09	12.9567016076676	DOWN
PNOC	1.41884893267652	7.09604259259259	6.9500551571669	2.78282084140935e-10	3.52896611573273e-09	12.9506321468242	UP
FOXQ1	1.44796469622332	7.83853981481481	6.94719987558542	2.82213498564922e-10	3.56997751026483e-09	12.9368934680738	UP
MAOA	-1.1756973727422	11.3916342592593	-6.93875678025207	2.94163197794235e-10	3.70891972785391e-09	12.8962806465084	DOWN
RUNX3	1.35763908045977	7.80158703703704	6.9324964536683	3.03345609901296e-10	3.81529773239492e-09	12.8661795119563	UP
LDLRAD3	1.08807422003284	8.62201851851852	6.92621340888176	3.12846479601753e-10	3.91628311631522e-09	12.8359795955252	UP
GLCCI1	1.30283530377668	8.89231574074074	6.92617541126039	3.12904824100981e-10	3.91628311631522e-09	12.8357969890771	UP
RBP2	-1.13181379310345	7.03676111111111	-6.92540192016093	3.14094845825033e-10	3.92797601574514e-09	12.8320798803369	DOWN
ACVR1C	-1.45739934318555	5.98549814814815	-6.92419149576153	3.15966087135616e-10	3.94495219523712e-09	12.8262633531308	DOWN
ROBO4	1.01775402298851	7.80159074074074	6.91695556791529	3.27384712811191e-10	4.06554916132062e-09	12.7915002422292	UP
RAPGEFL1	-1.16411871921183	10.2389138888889	-6.91689729759949	3.27478303871434e-10	4.06554916132062e-09	12.7912203545125	DOWN
DPYSL3	1.02201034482759	7.53521944444444	6.90026309223025	3.55307239105023e-10	4.39681971872348e-09	12.7113590221205	UP
APPL2	-1.13377192118227	8.30840277777778	-6.89395846576588	3.66455681274441e-10	4.53112713150691e-09	12.681109726377	DOWN
THBS1	-1.12698045977012	8.4544212962963	-6.88724797720014	3.78702186639202e-10	4.66751964704513e-09	12.6489248933187	DOWN
CREM	1.05095993431855	7.47400185185185	6.88396611891955	3.84838096122779e-10	4.72796691372601e-09	12.6331888796833	UP
OVOL1	-1.07439113300493	8.26352777777778	-6.88348922812321	3.85737859658787e-10	4.73523286233413e-09	12.6309025029511	DOWN
C4BPA	1.73746354679803	8.25761388888889	6.88279745821688	3.87046742377013e-10	4.74750544942794e-09	12.6275860320673	UP
ATP8B2	1.07110098522167	7.51636944444444	6.87157496002843	4.08904899596906e-10	4.97981962181577e-09	12.5738014583893	UP
TFF1	1.28012873563218	11.2136148148148	6.86918153767844	4.13722268419595e-10	5.02652917414535e-09	12.5623352480451	UP
CXCR2	2.07490804597701	7.3596537037037	6.86608137881192	4.20045673058031e-10	5.09932126573295e-09	12.5474855812508	UP
IL2RA	1.49446026272578	6.17142314814815	6.86473927939092	4.22812725973814e-10	5.12885863568709e-09	12.5410577781921	UP
VIL1	-1.07185155993432	11.1979259259259	-6.85777165630986	4.37470542900157e-10	5.29411751561679e-09	12.5076951946902	DOWN
DEFA6	3.1338579638752	8.97961574074074	6.84755036084069	4.59887172152892e-10	5.54790832894891e-09	12.4587773166991	UP
KDR	1.04666174055829	6.32198703703704	6.83769290546513	4.82580943398463e-10	5.78080775957114e-09	12.4116279122932	UP
PIGZ	-1.62048013136289	9.3638037037037	-6.82938519695998	5.02564472400287e-10	5.99265594632644e-09	12.3719119377597	DOWN
CLDN8	-3.68329983579639	6.56602592592593	-6.82936773093189	5.0260733599456e-10	5.99265594632644e-09	12.3718284594579	DOWN
FCN1	1.11661231527094	6.41486944444444	6.82889945908395	5.03757876722839e-10	6.00171428458700e-09	12.3695904011642	UP
SLC39A4	-1.04070492610838	8.76376388888889	-6.82679251757721	5.08966930728465e-10	6.0543804455438e-09	12.3595212366408	DOWN
SLC16A4	1.77513366174056	5.85215925925926	6.8227418476513	5.19131640804504e-10	6.1609772858074e-09	12.3401663650445	UP
S100A2	1.14372167487684	6.96010277777778	6.82245630471921	5.19855708099473e-10	6.16480626199506e-09	12.3388021582487	UP
CD180	1.29438784893268	7.98242037037037	6.82121562897156	5.23013375616527e-10	6.1974663652338e-09	12.3328749820572	UP
CSF2RB	1.53672446633826	8.48997407407407	6.81613118840264	5.36153257292003e-10	6.33849543666919e-09	12.3085891569002	UP
PILRA	1.22882545155993	7.80331574074074	6.80068075118536	5.78118899450414e-10	6.82411371165258e-09	12.2348343474386	UP
TAP2	1.0269367816092	8.69275462962963	6.79428914202957	5.96414748457223e-10	7.02388135893986e-09	12.2043426265674	UP
RHOH	1.61042216748768	6.46320833333333	6.79230949992718	6.02196715098524e-10	7.08654019445827e-09	12.1949008975498	UP
SDK1	1.0896065681445	7.47468148148148	6.79071041805917	6.06907617256387e-10	7.13650863568632e-09	12.1872750206437	UP
TMEM92	1.17050804597701	9.03134259259259	6.79052635705724	6.07452195125088e-10	7.13744710063961e-09	12.1863972964673	UP
PHGR1	-1.0701380952381	4.97811574074074	-6.78953290081154	6.10399869031606e-10	7.16112359718745e-09	12.1816600066729	DOWN
EHD3	1.10698456486043	7.23091851851852	6.78931115245794	6.11059744809383e-10	7.16339274888374e-09	12.1806026389342	UP
GUCA2A	-1.99978768472907	11.3452361111111	-6.78758873658742	6.16209363967879e-10	7.21825110789834e-09	12.1723900748712	DOWN
MADCAM1	1.35497914614121	7.71884907407407	6.78358464395163	6.28347090631628e-10	7.3548218527667e-09	12.1533015898959	UP
LILRA2	1.5361026272578	6.36867314814815	6.78100937988505	6.36278178447775e-10	7.43631962437023e-09	12.1410270657969	UP
IGSF3	-1.02012036124795	8.31979351851852	-6.77974948789635	6.40194271056586e-10	7.47639803849124e-09	12.1350227030165	DOWN
EGFL6	2.15556518883415	5.84007037037037	6.77701906798952	6.48763150253663e-10	7.57071101705585e-09	12.1220116717119	UP
TFAP2C	1.26863333333333	6.78318796296296	6.77434323232398	6.57270733318465e-10	7.65765597886784e-09	12.1092627896635	UP
GPR65	1.35153481116584	7.97929351851852	6.77422660391081	6.5764404137346e-10	7.65765597886784e-09	12.1087071656042	UP
PTGDR	-1.20129983579639	7.69604814814815	-6.77420609010838	6.57709724303359e-10	7.65765597886784e-09	12.1086094371393	DOWN
SAMD13	-1.13824926108375	5.78777222222222	-6.76875958388874	6.75380313308404e-10	7.83961864813088e-09	12.0826663074517	DOWN
ELOVL5	1.365113136289	8.34216018518519	6.7685705519652	6.76001962626023e-10	7.84090796076121e-09	12.0817660499896	UP
ITK	1.14440935960591	6.55378055555556	6.75773374621595	7.12601875310766e-10	8.21749346405917e-09	12.0301731295209	UP
HS3ST3A1	1.08502348111659	4.86583240740741	6.75705042559234	7.14974271170664e-10	8.23695415031350e-09	12.0269210293213	UP
PTPN7	1.38419195402299	7.43384351851852	6.75149584370352	7.34550994196017e-10	8.43717248905627e-09	12.000490269798	UP
GJD3	1.04411559934318	5.64397407407407	6.74598996057027	7.5447888657842e-10	8.64666586655582e-09	11.9742999281728	UP
NAMPT	1.19141494252873	10.1003509259259	6.73839934264545	7.82831240942594e-10	8.95155574620657e-09	11.9382071590969	UP
PTGS2	2.54468637110016	7.37891481481481	6.73750734693929	7.86231406976372e-10	8.98374681319654e-09	11.9339668768012	UP
LYPD6B	1.11318620689655	7.1576	6.73100348083513	8.11468498780332e-10	9.2323859158789e-09	11.9030563398976	UP
CD83	1.56685927750411	8.13643981481481	6.72320703013375	8.42778370994326e-10	9.52358163602639e-09	11.8660186573374	UP
SACS	1.1067553366174	7.94518148148148	6.72025131087393	8.54957932706967e-10	9.65410953866242e-09	11.8519818527521	UP
P2RX5	1.79400229885057	8.43133518518519	6.7159065580895	8.73177745142144e-10	9.84931346194979e-09	11.831353067766	UP
NXN	1.05549359605911	8.67207777777778	6.71582398608926	8.73527703013323e-10	9.84931346194979e-09	11.8309610707155	UP
MME	1.54162545155993	6.56052685185185	6.71180534624326	8.90728172280932e-10	1.00285282563917e-08	11.8118856228478	UP
MEI1	1.23516502463054	7.46574166666667	6.7054180256421	9.18758355118412e-10	1.03289692968913e-08	11.7815762964489	UP
ADH1C	-2.23692676518884	10.2339407407407	-6.70159293051738	9.3595998714812e-10	1.04992969486002e-08	11.7634310030872	DOWN
GLB1L2	-1.15679589490969	7.94968425925926	-6.69715753612306	9.56305014397599e-10	1.07040642172769e-08	11.7423959361051	DOWN
DISP2	-1.30301773399015	5.89802777777778	-6.69672353556784	9.58319085458827e-10	1.07109943197898e-08	11.7403379759892	DOWN
MT1G	-1.13487750410509	11.6000407407407	-6.68980534226347	9.90996298965268e-10	1.10681673914252e-08	11.7075404512233	DOWN
TSC22D3	1.05715566502462	9.12748333333333	6.68887952203806	9.95452016977306e-10	1.11017840411913e-08	11.7031524167123	UP
PARVG	1.00229688013136	9.0222962962963	6.68793809696563	1.00000313914297e-09	1.11444471754851e-08	11.6986906783225	UP
GPR4	1.24289014778325	7.23066944444444	6.68021647779347	1.03811604670451e-09	1.14858415916723e-08	11.6621050568682	UP
GPX7	1.32099392446634	7.00241018518518	6.67744287761717	1.05215371118322e-09	1.16244061457847e-08	11.6489677971573	UP
SERPINB9	1.37415747126437	9.22276018518519	6.67166276690594	1.08201342151097e-09	1.19046184978168e-08	11.6215973566281	UP
FGF2	1.45576486042693	6.86391851851852	6.66533281633204	1.11567477614118e-09	1.22206972447933e-08	11.5916345600913	UP
ARHGAP9	1.18448472906404	8.90751111111111	6.65616229656868	1.16628485414061e-09	1.27206225177822e-08	11.5482469328045	UP
INPP5D	1.07322857142857	8.43071666666667	6.65240047353993	1.18769571962223e-09	1.29357752952047e-08	11.5304561718661	UP
ADAMTS3	1.00778062397373	5.06641851851852	6.64822258136721	1.21193008423355e-09	1.31903687481039e-08	11.5107026201699	UP
C1orf210	-1.48015550082102	7.64029537037037	-6.64506136182433	1.23059122858726e-09	1.3365056221651e-08	11.4957594602394	DOWN
SERPINF1	1.05077224958949	9.72876018518519	6.64443365435244	1.23433032137463e-09	1.33961913394701e-08	11.4927926258583	UP
POU2F3	-1.02344006568145	4.36025740740741	-6.64263510341139	1.24510610102544e-09	1.35035977354856e-08	11.4842924959681	DOWN
EDN3	-1.6292157635468	8.06446666666667	-6.64065228540065	1.25709363140959e-09	1.36143772197159e-08	11.4749226183328	DOWN
CES2	-1.01408834154352	10.9756240740741	-6.63584651718581	1.28662304876365e-09	1.38852214756594e-08	11.4522176525235	DOWN
CD37	1.44266929392446	7.65427407407407	6.63252895327655	1.30740687425076e-09	1.40996119156382e-08	11.4365477666331	UP
SPAG4	1.37973481116584	7.71144351851852	6.63084761606377	1.31806639007902e-09	1.41560069613221e-08	11.4286075445616	UP
ZBTB7C	-1.30432561576355	8.49293611111111	-6.62322808530808	1.36745974499937e-09	1.46469294573749e-08	11.3926344359915	DOWN
LIPG	1.11679638752053	7.16861296296296	6.61613328180026	1.41509350955993e-09	1.51334199347576e-08	11.3591543180107	UP
CD27	1.19228407224959	8.9594462962963	6.60870301849299	1.46673692908715e-09	1.56312831505838e-08	11.3241074166034	UP
HS3ST3B1	1.1019288998358	8.06802685185185	6.58894740743146	1.61327711486235e-09	1.70509956317558e-08	11.2310057544407	UP
EBF1	1.51779622331691	7.3476787037037	6.58504460149231	1.64389269742645e-09	1.73387775785563e-08	11.2126271303057	UP
TRIM36	-1.09214154351396	8.06012407407407	-6.58464546648908	1.64705587326814e-09	1.73602176017699e-08	11.2107478330973	DOWN
PCDH20	-2.09722775041051	4.97170462962963	-6.57940217312186	1.68917181943083e-09	1.77675422130132e-08	11.1860646878657	DOWN
S100A12	2.5285118226601	6.66358055555556	6.57795078905238	1.70101662097188e-09	1.78676554365699e-08	11.1792336846949	UP
AHCYL2	-1.07425287356322	10.1461962962963	-6.57712027314808	1.70783135455941e-09	1.79190896446916e-08	11.1753251142581	DOWN
TLR8	1.09223776683087	7.1522962962963	6.57385588043176	1.73487933863866e-09	1.81365159996418e-08	11.1599642851795	UP
SLC22A4	-1.33267914614122	6.39414814814815	-6.55047204791211	1.94139904046545e-09	2.01992310734606e-08	11.0500255479402	DOWN
EVI2B	1.3286527093596	7.935675	6.54844990371087	1.9603587876336e-09	2.03551250180454e-08	11.040526371789	UP
PLEKHO1	1.11063809523809	8.72714259259259	6.54716714501044	1.97248067020497e-09	2.04671524677958e-08	11.0345011697198	UP
RGS16	1.21335697865353	6.93414074074074	6.53919094525315	2.04953290960697e-09	2.11808054460526e-08	10.9970478515592	UP
LRRC31	-1.45991412151067	7.40920092592593	-6.53678527732161	2.07335030995797e-09	2.14125357834732e-08	10.985755581205	DOWN
CD1C	1.38733103448276	8.01510555555556	6.53485370864948	2.09267150482336e-09	2.15975512765943e-08	10.9766900446831	UP
ADA	1.15937799671592	7.86471481481481	6.53119569896292	2.12975042512515e-09	2.19360008575767e-08	10.9595248822128	UP
TMPRSS3	1.12913136288998	7.15683518518519	6.52809086788072	2.16173051508689e-09	2.22206797323891e-08	10.9449587658949	UP
KLB	-1.01067504105091	4.30865462962963	-6.52734068696785	2.16952830130136e-09	2.2271020135752e-08	10.9414397899591	DOWN
PLA2G7	1.13069901477833	9.37400277777778	6.51099493077835	2.34650027087139e-09	2.39595775663377e-08	10.864808096292	UP
FOSL1	1.32300985221675	6.14520555555556	6.51004380502288	2.35722570169357e-09	2.40502312613637e-08	10.8603516276035	UP
CD72	1.63764088669951	6.82955833333333	6.50992003032793	2.35862500910506e-09	2.40502312613637e-08	10.8597717061479	UP
RNF183	1.11340328407225	7.28141296296296	6.48446293479083	2.66456033575021e-09	2.68677958477452e-08	10.7405999371215	UP
XPNPEP2	-1.04179441707718	6.36541481481482	-6.48009134473368	2.72090146752807e-09	2.74179027800712e-08	10.7201558722191	DOWN
PLA2G2D	2.01056568144499	7.14388425925926	6.47759637566721	2.75358203567132e-09	2.76564809168113e-08	10.7084906776062	UP
TNFAIP8L2	1.00504794745484	7.71616481481481	6.47522455633844	2.78500860235563e-09	2.79185560838296e-08	10.6974030981149	UP
COL18A1	1.23213858784893	9.28843703703704	6.4662232440461	2.90752990127245e-09	2.90507070226682e-08	10.6553407873454	UP
CCL21	1.48071477832512	10.2264027777778	6.46069607810717	2.98538321273088e-09	2.97125923512042e-08	10.62952562581	UP
LCK	1.07548538587849	7.75922037037037	6.45014708477262	3.13972511670773e-09	3.10674991090726e-08	10.5802826097935	UP
S1PR1	1.19751231527093	7.03960555555556	6.44773771883918	3.17606637025759e-09	3.13463054293354e-08	10.5690406135414	UP
KLHL6	1.20487536945813	7.017875	6.44747772546292	3.18001266178006e-09	3.13650959839155e-08	10.5678276070334	UP
IL16	1.18574761904762	9.04530462962963	6.43964117566211	3.30125689509918e-09	3.24567235198708e-08	10.5312761430892	UP
FCGR2B	1.1355538587849	8.08398981481482	6.43505933687653	3.374246824622e-09	3.31107402464665e-08	10.5099145427528	UP
PRR15	-1.15217520525452	10.6326398148148	-6.43214587025295	3.42148494745391e-09	3.35100410319195e-08	10.4963347989317	DOWN
TLR2	1.30852594417077	7.25013796296296	6.43109332776158	3.43871053200402e-09	3.36572833906856e-08	10.4914295439056	UP
ANO5	-1.20734482758621	6.42425	-6.42852996479332	3.4810205137816e-09	3.40497019300281e-08	10.4794847766344	DOWN
SH3BGRL2	-1.1438816091954	9.69210648148148	-6.42111803422861	3.60627049101645e-09	3.51851943650188e-08	10.4449585827453	DOWN
SLAMF1	1.12476371100164	7.2121787037037	6.41554240134082	3.7034106167354e-09	3.60413668195219e-08	10.4189979367291	UP
IL24	2.14216009852217	7.41728611111111	6.41166016627972	3.77256790848385e-09	3.66679274497383e-08	10.4009278581768	UP
PRKCB	1.05513333333333	8.82373518518519	6.40635188724221	3.86919456017791e-09	3.74833849726461e-08	10.3762281060723	UP
SSTR1	-1.39063990147783	6.42488611111111	-6.40472590188512	3.89927792383677e-09	3.77323321212106e-08	10.368664129719	DOWN
HSD11B1	1.69826781609195	6.79061574074074	6.40222167116754	3.94606217864035e-09	3.80651236666958e-08	10.3570162988438	UP
CCR7	1.37462019704433	7.14574722222222	6.38960422794497	4.19033810864692e-09	4.01942675418431e-08	10.2983604195004	UP
STAP2	-1.15018390804598	9.80872962962963	-6.38213053551171	4.34200251285713e-09	4.15452539501227e-08	10.263641348808	DOWN
EPB41L4B	-1.17913382594417	10.5112898148148	-6.38149228077852	4.35520286229508e-09	4.16456104335402e-08	10.2606771832465	DOWN
EPHX2	-1.23016781609196	8.21049814814815	-6.38134554657869	4.35824320279031e-09	4.16487497605793e-08	10.2599957431198	DOWN
FZD5	-1.14371806239738	9.30326203703704	-6.37364670251676	4.52073462028086e-09	4.31210692941946e-08	10.2242519016647	DOWN
TIFAB	1.02013924466338	6.97534074074074	6.37131279903185	4.57116379827210e-09	4.35750232464709e-08	10.2134200160349	UP
SRPX2	1.13195188834154	7.53484537037037	6.36392326065687	4.73451874279845e-09	4.49874430267605e-08	10.1791362637604	UP
MAP4K1	1.14278062397373	8.55743518518518	6.3638170585665	4.73690794909629e-09	4.49874430267605e-08	10.1786436708081	UP
F5	1.21074252873563	6.27898703703704	6.36192266687185	4.77972601407067e-09	4.53660398010403e-08	10.1698576154895	UP
PIK3CD	1.10864827586207	8.21534444444444	6.34826328158212	5.09996797853262e-09	4.81674097455876e-08	10.1065415462838	UP
CSTA	1.32539261083744	9.244725	6.34436482880631	5.19518579892005e-09	4.89462995791504e-08	10.0884822092339	UP
EPHA2	1.05937274220033	8.29834074074074	6.33779926314447	5.35952425899288e-09	5.03401920766689e-08	10.0580790817804	UP
PCSK1	1.64566830870279	6.8302962962963	6.3329794333242	5.48341893923269e-09	5.1409563278264e-08	10.0357690795243	UP
LILRB4	1.01859622331691	7.4368787037037	6.33039540654828	5.55100037435454e-09	5.20114171744739e-08	10.0238113478994	UP
MARVELD3	-1.10772791461412	8.82650648148148	-6.30992566391128	6.11618784871611e-09	5.69250283592323e-08	9.92916557943125	DOWN
DEFA5	3.20562216748768	9.33463055555556	6.30953601545856	6.12747895691032e-09	5.69955750098557e-08	9.92736533214336	UP
MB	-1.68735599343186	7.77003148148148	-6.30284732456595	6.32453691644217e-09	5.8611003015746e-08	9.89647034201851	DOWN
LY96	1.14580903119868	10.0629509259259	6.30281330144266	6.32555508477472e-09	5.8611003015746e-08	9.89631322820793	UP
CCL19	1.94375172413793	9.86073333333333	6.30273608938174	6.32786631504244e-09	5.8611003015746e-08	9.89595667564728	UP
TMEM200C	1.20604384236453	6.57629722222222	6.30186356299527	6.35404204778437e-09	5.87802138145599e-08	9.8919276327875	UP
BCAT1	1.37970985221675	7.41724722222222	6.30052209753373	6.3944942732684e-09	5.90500592631286e-08	9.88573368404122	UP
ADAMTS12	1.285026272578	6.97959814814815	6.29592545022566	6.53504224013005e-09	6.0239281921775e-08	9.86451420202486	UP
SPP1	2.26936781609195	7.40173518518518	6.29374732841455	6.60270002422855e-09	6.08264332765914e-08	9.85446184749294	UP
IYD	-1.12509589490969	5.38982037037037	-6.29228153426223	6.64861938771858e-09	6.11674801862313e-08	9.847697896063	DOWN
GPR171	1.06831592775041	8.34519259259259	6.29171856961031	6.66633909450953e-09	6.12656908883201e-08	9.84510027238397	UP
RNF128	-1.05978866995074	8.74935277777778	-6.29040831642117	6.70776069298857e-09	6.16094981831492e-08	9.83905493679449	DOWN
ME1	1.16936502463054	8.26466944444445	6.27651221536537	7.16298175032719e-09	6.54383764067666e-08	9.7749760812977	UP
SPINK5	1.40645353037767	10.6044574074074	6.26781209003864	7.4633495052632e-09	6.80609610168212e-08	9.73489085742841	UP
AHNAK2	1.11745566502463	6.432525	6.26510500338665	7.55931794965905e-09	6.88135422364635e-08	9.7224234241096	UP
GRTP1	-1.03993169129721	8.35436296296296	-6.25955587388081	7.75985677816762e-09	7.03887303853043e-08	9.69687486960888	DOWN
SERPINI1	1.16339178981937	7.09288148148148	6.2594303337917	7.764453770413e-09	7.03888527463002e-08	9.6962969970315	UP
VNN2	1.58103366174056	7.83676759259259	6.25678838099563	7.8618210186236e-09	7.12294899014765e-08	9.68413710059702	UP
LAIR2	1.75049376026272	6.42803425925926	6.2487635303765	8.16500931441906e-09	7.37588517891374e-08	9.64721650294235	UP
AEBP1	1.12041756978654	9.96698240740741	6.24604029855876	8.27049205075084e-09	7.462394031926e-08	9.6346925433627	UP
IGSF9	-1.3869183908046	6.58989351851852	-6.24436941002601	8.33587646158797e-09	7.51256190261775e-08	9.62700950561055	DOWN
SAA4	1.73155172413793	7.67482777777778	6.2420354055869	8.42806309771712e-09	7.58673886234712e-08	9.61627895797558	UP
PTPRR	-1.69034909688013	7.24662037037037	-6.23341773940652	8.77722180297963e-09	7.87335252502092e-08	9.57667568782115	DOWN
PLCG2	1.11527339901478	9.14961944444445	6.21786443994712	9.44382997579422e-09	8.41234901034059e-08	9.50526425659072	UP
CDX2	-1.3262604269294	7.80490925925926	-6.20843528740675	9.87199068469944e-09	8.75818376342746e-08	9.46201223753485	DOWN
ORAI2	1.02448883415435	8.09467314814815	6.2029069890208	1.01318548239219e-08	8.95252557715586e-08	9.43666808520764	UP
ISX	-1.70294105090312	8.37797685185185	-6.19794841645225	1.03706639715609e-08	9.15300497765868e-08	9.41394491073887	DOWN
GLOD5	-1.05174499178982	6.22116574074074	-6.19524102647313	1.05033856484075e-08	9.24888150244236e-08	9.40154165389662	DOWN
CSGALNACT1	1.21956814449918	7.04612037037037	6.18538436981023	1.10008651669356e-08	9.64821738256025e-08	9.35640750846431	UP
CD69	1.18881756978654	8.21271574074074	6.18203673722123	1.11750488585311e-08	9.78980178667778e-08	9.3410863052493	UP
MEOX2	1.12901642036125	5.29384259259259	6.16104585169055	1.23308439646793e-08	1.07260908312239e-07	9.24510702634965	UP
ITGAL	1.12650706075534	9.19092592592593	6.15225019373286	1.284944352684e-08	1.11171213657286e-07	9.20493600898115	UP
SLC4A4	-1.82218308702791	8.61157314814815	-6.15134457401431	1.29040439028922e-08	1.11517952851275e-07	9.20080147953212	DOWN
CXCL5	2.70837783251232	6.629125	6.15063150070903	1.29471962508645e-08	1.11765088715304e-07	9.19754621003753	UP
GIPC2	-1.35575500821018	8.54162592592593	-6.14926634070889	1.30302071003847e-08	1.12309158065584e-07	9.19131458852911	DOWN
LTF	2.21695238095238	8.63285925925926	6.14923428624064	1.30321625104428e-08	1.12309158065584e-07	9.19116827570988	UP
CES3	-1.03996830870279	9.43219537037037	-6.14625155431997	1.32153874182773e-08	1.13760484631438e-07	9.17755518207008	DOWN
TNFSF11	1.3913249589491	6.38529907407407	6.14361779220156	1.33792829014157e-08	1.14977978465048e-07	9.16553741702934	UP
GABRB2	-1.07061592775041	4.82765462962963	-6.14202843349441	1.34791531890922e-08	1.15771451635844e-07	9.15828642804537	DOWN
TRAF1	1.09167586206896	7.72367222222222	6.14079988573114	1.35568539384123e-08	1.16178909560378e-07	9.15268215364364	UP
KCNJ10	1.09816650246306	5.55420555555556	6.13515387902773	1.39196497986796e-08	1.18889912101403e-07	9.12693367570634	UP
SLC16A6	1.20392446633826	6.87438518518519	6.12796933791482	1.43951560283375e-08	1.22542356500654e-07	9.0941852764218	UP
HHLA2	-1.14524564860427	9.75633148148148	-6.11633538550247	1.51992745006555e-08	1.28887497794902e-07	9.04119504422919	DOWN
HMGA2	-1.16851674876847	5.30208055555556	-6.10677298683277	1.58931894535518e-08	1.34031691618998e-07	8.99767687084978	DOWN
APBB1IP	1.10442167487685	7.49144444444444	6.09142226146101	1.70728945545545e-08	1.43350706218859e-07	8.92788548222447	UP
PTPRF	-1.07220279146142	9.5842287037037	-6.08678831234949	1.74456572947362e-08	1.46240698185188e-07	8.90683427136051	DOWN
CD79B	1.29484302134647	8.45102037037037	6.0720647865948	1.86840047317959e-08	1.56110043888025e-07	8.8399999072373	UP
LRRK2	1.60575123152709	6.95670277777778	6.07106097277305	1.87715139229133e-08	1.56706197563724e-07	8.83544619197189	UP
RASSF2	1.07375385878489	8.98503981481482	6.0471342302464	2.09809669818024e-08	1.73695261422933e-07	8.72701417176575	UP
TM4SF5	-1.08212331691297	7.10553240740741	-6.04485186563341	2.12046366262162e-08	1.75263511662434e-07	8.71668189890276	DOWN
EGR2	1.00121510673235	6.28966296296296	6.03856316880889	2.18331325310187e-08	1.7939615638248e-07	8.68822291572686	UP
FMNL3	1.03551625615764	7.35426111111111	6.03754032862342	2.19370742333047e-08	1.80153822995112e-07	8.68359552093077	UP
IRF4	1.1361433497537	7.73936944444444	6.03734086965795	2.1957400039855e-08	1.8022436793803e-07	8.68269320092308	UP
DQX1	-1.03970853858785	9.06920462962963	-6.03572667992779	2.21225767591203e-08	1.8128944038944e-07	8.67539141114076	DOWN
CD28	1.33433760262726	7.09499259259259	6.02568602962802	2.31778148468756e-08	1.8902905077189e-07	8.62999423721309	UP
HRCT1	-1.37089819376026	9.13127962962963	-6.02542534341294	2.32058614617272e-08	1.89157332520034e-07	8.62881608589619	DOWN
CLEC5A	1.53269967159278	5.05555092592593	6.01398750837817	2.44698562036878e-08	1.98512193196003e-07	8.57714860271238	UP
MASP1	1.62973760262726	6.88152037037037	6.00999115338504	2.49272669397164e-08	2.01796541061268e-07	8.55910760886841	UP
ABCA8	-1.25973924466339	7.80278148148148	-6.00968732047224	2.49623847677565e-08	2.01974364003391e-07	8.55773624137773	DOWN
MXI1	-1.08095353037767	10.0025509259259	-6.00949951278256	2.49841164209267e-08	2.02043747170179e-07	8.55688857774232	DOWN
SH3RF2	-1.05999802955665	9.96795555555556	-6.00155152633233	2.5921053607642e-08	2.0895064634238e-07	8.52102771998136	DOWN
MS4A1	2.184413136289	9.75868518518518	5.99846845250109	2.62937273266677e-08	2.11742407213233e-07	8.50712344511767	UP
ZBED2	1.18608719211822	5.75769722222222	5.98647412032834	2.77943649747846e-08	2.23008392329032e-07	8.45306451331254	UP
BTNL3	-1.07291346469623	9.57476574074074	-5.95492320898581	3.21556952783475e-08	2.54281674762916e-07	8.31112292413854	DOWN
POU2F2	1.1777	7.88520277777778	5.95451681345093	3.22160476881045e-08	2.54627814897694e-07	8.30929709361864	UP
VSIG1	1.672826272578	5.03225925925926	5.9496877507905	3.29417758237531e-08	2.59695508893931e-07	8.28760617880939	UP
GALNT12	-1.27681346469622	9.5585462962963	-5.94213915597852	3.41085236763622e-08	2.6820511935376e-07	8.25371766112752	DOWN
ANXA3	1.03449310344828	9.19264166666667	5.93516156448012	3.52230957269494e-08	2.76685974976349e-07	8.22241198951297	UP
CXCL17	1.29844975369458	5.11873055555556	5.93010606449157	3.6052932921517e-08	2.82482087181498e-07	8.19974164186494	UP
CCDC80	1.31823842364532	8.26356666666667	5.92834331385089	3.6346775380952e-08	2.8463917874823e-07	8.19183925823858	UP
KCNJ15	1.70400311986864	6.6691787037037	5.92091045261882	3.76119071533904e-08	2.93499013289948e-07	8.15853100476953	UP
FCRL3	1.83541674876848	6.92531111111111	5.91660851349018	3.83638034667599e-08	2.98759092210462e-07	8.13926281321228	UP
TLR1	1.23092118226601	7.48569444444444	5.90933905460679	3.96680787727537e-08	3.07668023087464e-07	8.10671947287931	UP
LTB	1.15303875205254	8.98271296296296	5.90096215748224	4.12251534447217e-08	3.18546658668727e-07	8.0692437978174	UP
IKZF1	1.02444844006568	9.6324787037037	5.89512855895765	4.23448091624054e-08	3.26122986111865e-07	8.04316213862931	UP
CCDC88A	1.01425418719211	8.28253333333333	5.89360548430657	4.26420224576268e-08	3.2808293531151e-07	8.03635474242635	UP
TREM1	1.74622528735632	6.66601481481481	5.88967933666325	4.34176583217137e-08	3.33883314394871e-07	8.01881095049904	UP
IL21R	1.09849014778325	6.69014722222222	5.88440234865787	4.4482038400809e-08	3.41384639540842e-07	7.99524045367006	UP
BANK1	1.63454055829228	6.97817037037037	5.86213536486399	4.92628230568341e-08	3.74704890383259e-07	7.89590130926878	UP
CREB5	1.28722775041051	6.18609537037037	5.85727595987654	5.03714076263107e-08	3.82001830576422e-07	7.87424801368097	UP
GPR84	1.434513136289	5.67553240740741	5.85569146750532	5.07381515838825e-08	3.84403450357022e-07	7.86718959349581	UP
REG1B	3.57929096880131	8.4426462962963	5.85418091105535	5.10902243379364e-08	3.86817304109841e-07	7.86046145523014	UP
NLRP7	1.26596633825944	8.45754907407407	5.85017781088706	5.20348954291732e-08	3.93257819441837e-07	7.84263567807953	UP
TGFB3	1.09922906403941	7.42884722222222	5.84701991746941	5.27921986464036e-08	3.98588886240324e-07	7.82857806023854	UP
THRB	-1.24670492610838	7.26848611111111	-5.83569517578991	5.55981078027756e-08	4.17804100062784e-07	7.7781974660366	DOWN
SIRPG	1.17472922824301	8.0209287037037	5.83003347300272	5.70553101065917e-08	4.27590150764502e-07	7.75302918604257	UP
DSE	1.00642692939244	7.29135185185185	5.82949872117064	5.71948672776754e-08	4.28250403112268e-07	7.75065268163161	UP
CD19	1.59062791461412	7.38412962962963	5.81086386013261	6.22731839178746e-08	4.61994823877681e-07	7.66790808039843	UP
ISLR	1.06114942528736	7.22188148148148	5.80735201419892	6.32786309102115e-08	4.68774691214722e-07	7.65232989839464	UP
ABI3BP	1.12101756978654	7.85879907407407	5.79742387263463	6.62081024674077e-08	4.88825879611529e-07	7.60831640058406	UP
CLIC6	1.02792463054187	7.60170277777778	5.78136437752308	7.12309876426805e-08	5.21896124631987e-07	7.53720513013447	UP
AKR1B10	-1.15882725779967	10.4103240740741	-5.7794426316033	7.18565580373233e-08	5.25727089937672e-07	7.52870261763424	DOWN
NAT2	-1.22078883415435	7.72666296296296	-5.77656527008555	7.28032983433325e-08	5.31893555023101e-07	7.51597489594517	DOWN
IHH	-1.02928374384237	7.64125	-5.76925856083911	7.52628060508389e-08	5.46741207437433e-07	7.48366943181215	DOWN
CA2	-1.38357126436782	10.9360564814815	-5.76786634677111	7.57406043613177e-08	5.49692089403004e-07	7.47751642666548	DOWN
PTP4A3	1.26469589490969	7.01963518518519	5.7576399359968	7.93426788232052e-08	5.72856379260913e-07	7.43234404485189	UP
ZNF469	1.04512183908046	7.22853703703704	5.7496639500687	8.2268308907976e-08	5.92308682559675e-07	7.39714179317152	UP
GSTA1	-1.55991609195403	7.01246759259259	-5.74855176048253	8.26845871972224e-08	5.94748105661707e-07	7.39223516875361	DOWN
KCNA2	1.05836354679803	4.33092777777778	5.73607732046646	8.74975983594394e-08	6.26141946880667e-07	7.33723651118536	UP
KLK11	1.15501986863711	6.33468981481481	5.7301774539011	8.98686888629971e-08	6.416148093301e-07	7.31124670532678	UP
SATB2	-1.39340574712644	8.50530092592593	-5.71858628047863	9.47121199277017e-08	6.73376863763757e-07	7.26022741096424	DOWN
BEST4	-1.50937372742201	7.40312037037037	-5.71172783008562	9.76976156459609e-08	6.92678801235006e-07	7.23006551896776	DOWN
XK	-1.04100246305419	9.56875277777778	-5.70453057463598	1.00929872203893e-07	7.13618806369787e-07	7.19843449703808	DOWN
ARHGAP29	1.00772939244663	7.13226296296296	5.69996027743437	1.03036593784255e-07	7.26507332757026e-07	7.17835973234303	UP
ACAP1	1.14672479474548	7.43139814814815	5.69586624424093	1.04960368049201e-07	7.39053815741213e-07	7.16038426955153	UP
SIGLEC5	1.11306206896552	5.59066666666667	5.68344421016623	1.11015650155819e-07	7.76351247469449e-07	7.10588602465381	UP
CCL13	-1.20507963875205	8.83725092592593	-5.67836450660655	1.1358936987607e-07	7.91825670988108e-07	7.0836187063192	DOWN
SERPINB7	2.08484006568145	4.85935925925926	5.64733903904899	1.30627858579728e-07	9.00382416610806e-07	6.9478499076997	UP
IL1A	1.3719118226601	5.71264166666667	5.63082314427245	1.40695572605606e-07	9.58164926165981e-07	6.87574056366108	UP
HNF4A	-1.15944663382595	9.67648703703704	-5.59511310271788	1.65134571289917e-07	1.10692780938422e-06	6.72022361497199	DOWN
GFPT2	1.16528637110016	7.20559814814815	5.57722696549094	1.78893390864494e-07	1.19032313843416e-06	6.64253420904735	UP
FAM167A	1.02794449917898	6.52777592592593	5.5688528931638	1.85715258655024e-07	1.23251046982075e-06	6.6062082012171	UP
ANKRD9	-1.13518587848933	9.14823518518519	-5.56136005891366	1.92034859557078e-07	1.27170303502287e-06	6.57373055044052	DOWN
SLCO1B3	1.5292026272578	7.10758148148148	5.55968999183101	1.93471881436474e-07	1.27901320844595e-06	6.56649495724118	UP
IGF2BP3	1.04644236453202	6.13553888888889	5.55753623864167	1.95340657021198e-07	1.28859384444783e-06	6.5571655660967	UP
JAK2	1.00878456486043	6.51261296296296	5.55522348985967	1.97367081663322e-07	1.29972824747154e-06	6.54714968950968	UP
ODF3B	1.00705648604269	8.03123518518519	5.55471126223388	1.97818672211658e-07	1.3013323545262e-06	6.54493168617863	UP
FCGR2A	1.07403021346469	10.3105148148148	5.54888124628426	2.03030401702779e-07	1.32904427917714e-06	6.51969506849888	UP
S1PR3	1.3006763546798	6.44895277777778	5.54772942864625	2.04075864230626e-07	1.33478448214492e-06	6.51471089355976	UP
CALD1	1.05860935960591	10.9499972222222	5.54310091647666	2.08330427131346e-07	1.3592465522292e-06	6.49468808232624	UP
KIF16B	-1.02589490968801	9.3406037037037	-5.53067784279328	2.20184007708027e-07	1.42794164120446e-06	6.44099227468079	DOWN
MCC	1.02146535303777	5.65511851851852	5.52446437999297	2.26357967391296e-07	1.46365444430658e-06	6.41416128083489	UP
NLRC3	1.12263284072249	7.71409074074074	5.51869816209172	2.32239020317291e-07	1.49852715756834e-06	6.3892766717985	UP
SYTL2	-1.05398456486043	8.50894259259259	-5.51238053256183	2.38854292579401e-07	1.53669265653199e-06	6.36202910672958	DOWN
HNF1B	-1.07614515599343	8.56844814814815	-5.50510356290263	2.4670296159218e-07	1.58387014263006e-06	6.33066565792645	DOWN
RASGRP2	1.2222527093596	7.66073055555556	5.5010877826798	2.51141790840107e-07	1.60900479012579e-06	6.31336776777611	UP
WNT5A	1.15657701149425	8.49412037037037	5.49733083346733	2.55365271066424e-07	1.63062140031895e-06	6.29719121162976	UP
LILRA3	1.16041937602627	6.55078703703704	5.49519385183502	2.57798564861753e-07	1.64410820622174e-06	6.2879926358565	UP
TCEA3	-1.05564351395731	10.9104157407407	-5.4937095698382	2.59502000608801e-07	1.65222728994584e-06	6.2816047714576	DOWN
PDK4	-1.08814170771757	9.40565092592593	-5.49205447098143	2.61414470853342e-07	1.66233624384877e-06	6.27448291293114	DOWN
MX2	1.04385451559934	7.68526851851852	5.48593447421596	2.68606729899643e-07	1.70454278969786e-06	6.24815918722528	UP
SLC1A1	-1.03106683087028	8.48225648148148	-5.47210487360306	2.85580314955587e-07	1.79887485511606e-06	6.18873544248872	DOWN
EAF2	1.05494006568144	9.13338425925926	5.45360941103034	3.09930249452389e-07	1.93794741076561e-06	6.10939593742082	UP
ALPK2	1.25300623973727	6.61941851851852	5.45299419952699	3.10774173902268e-07	1.94164320122748e-06	6.10675949991091	UP
HPGD	-1.06657159277504	10.1144601851852	-5.43991961639387	3.29250577609455e-07	2.05207025988165e-06	6.05076946970527	DOWN
INHBA	1.48397126436782	6.20518796296296	5.43567588784316	3.35475511177956e-07	2.08663322201696e-06	6.03261276503305	UP
PARP15	1.04074630541872	6.28703611111111	5.43410198481359	3.37813350928113e-07	2.10032373692431e-06	6.02588090748272	UP
CETP	1.23245287356322	5.53830925925926	5.42755549026301	3.47709584467187e-07	2.15835735192506e-06	5.99789234885651	UP
NR3C2	-1.01483875205254	9.77421481481482	-5.40182876889797	3.89421958484081e-07	2.39372602283609e-06	5.88808870192378	DOWN
MS4A12	-1.73464466338259	10.7404425925926	-5.38640009333024	4.16744902418853e-07	2.55079771480523e-06	5.82238168174219	DOWN
MMP28	-1.10205467980296	7.84828611111111	-5.37975506345024	4.29082320997174e-07	2.6208562798262e-06	5.79411546409929	DOWN
ST3GAL4	1.05056026272578	8.0361037037037	5.37961470867999	4.29346723222368e-07	2.6208562798262e-06	5.79351864876542	UP
ALDH1L2	1.01929031198686	6.10794259259259	5.37169862634217	4.44519856561525e-07	2.70785062959752e-06	5.75987251270387	UP
KLK1	-1.02794449917899	9.61102407407407	-5.36246148386013	4.62888699106407e-07	2.81193898424727e-06	5.72064764209583	DOWN
TNF	1.01606272577997	6.26157592592593	5.35792766649728	4.72174063854886e-07	2.86268341832589e-06	5.70140941705464	UP
GNLY	1.13054548440066	8.19969814814815	5.34914235928933	4.9068773203124e-07	2.96439476821548e-06	5.6641578359758	UP
HSD11B2	-1.33950016420362	10.556462962963	-5.34020748530179	5.10243938036339e-07	3.07326593988723e-06	5.62630850457937	DOWN
RNF157	-1.04949770114942	7.3963712962963	-5.33898835842851	5.12970682469462e-07	3.08807948674384e-06	5.62114697344101	DOWN
C5AR1	1.1942711001642	8.51995648148148	5.30769039894454	5.88058783020155e-07	3.49896115104244e-06	5.48887352864266	UP
TBC1D10C	1.01605073891626	7.81544722222222	5.29737804923511	6.15075320966054e-07	3.64840158519726e-06	5.44539058279789	UP
CDHR1	-1.53278587848933	7.49151296296296	-5.27983915946736	6.63834435084557e-07	3.91794981537031e-06	5.37155050879129	DOWN
CALCRL	1.38645172413793	5.84779722222222	5.25786834724387	7.30265179528884e-07	4.27388809528394e-06	5.27925566123702	UP
FCGR2C	1.05388456486043	7.98771018518519	5.25479539361185	7.40059378603291e-07	4.32377566709721e-06	5.26636497348325	UP
GPR160	-1.07274532019705	9.09089166666667	-5.22143487383638	8.54994313354462e-07	4.94171910808599e-06	5.12670977716092	DOWN
C17orf97	-1.00373366174056	6.46247962962963	-5.20534101910151	9.16500225155169e-07	5.25960162844093e-06	5.05952678379735	DOWN
FNDC1	1.2381236453202	6.90859166666667	5.20163068697913	9.31281091626905e-07	5.34043454970664e-06	5.04405579611151	UP
CXCR1	1.28848489326765	6.30155092592593	5.19704755131809	9.49860360140754e-07	5.4348008758128e-06	5.02495460545328	UP
ACSL1	1.00218653530378	8.19457407407407	5.19635503772705	9.52698968726564e-07	5.44698364211982e-06	5.02206928634535	UP
LTBP2	1.0308354679803	8.78373333333333	5.19433847840453	9.61012062317769e-07	5.48838313165265e-06	5.0136687190032	UP
NR4A2	1.1574658456486	7.14616018518519	5.18185817970716	1.01405804743963e-06	5.76560141967061e-06	4.96172197230184	UP
NIPAL1	-1.01866141215107	6.63035925925926	-5.17485135917866	1.04508079931362e-06	5.93319993902375e-06	4.93259044408605	DOWN
FOS	1.45710082101806	7.39771851851852	5.16661403657958	1.0827367829508e-06	6.11983392557066e-06	4.89837337667942	UP
UGT2B15	-1.73917438423645	9.16002222222222	-5.16250028640984	1.10203464045458e-06	6.22203896083122e-06	4.88129756276375	DOWN
FCRL1	1.66235467980295	8.21963333333333	5.14191416425047	1.20375838527977e-06	6.75168645826935e-06	4.79597005440321	UP
MOGAT2	-1.2352013136289	8.22828148148148	-5.13977539125662	1.21483764771821e-06	6.80885465547755e-06	4.78711689552316	DOWN
ALDOB	1.4670973727422	10.204637962963	5.13023670118762	1.26547257152731e-06	7.06685901125267e-06	4.74766003093343	UP
CKB	-1.40098719211823	10.8684555555556	-5.11235409597628	1.36600308089102e-06	7.59236674384488e-06	4.67380875147254	DOWN
COL5A3	1.12660903119868	7.45511759259259	5.0904018618824	1.50009452502518e-06	8.28667324489628e-06	4.5833662216193	UP
CA1	-2.17705205254515	10.9582064814815	-5.08650747067903	1.52518660221889e-06	8.40643703756721e-06	4.56734634803613	DOWN
PDZK1	-1.14351280788178	6.433375	-5.08387332554025	1.54239014637813e-06	8.4867378996521e-06	4.55651485729956	DOWN
CA7	-1.32370443349754	7.78107777777778	-5.06798381845116	1.6502460723433e-06	9.02843923511792e-06	4.49125104078426	DOWN
COL6A2	1.10452725779967	8.59730092592593	5.02296354193585	1.99729514850209e-06	1.07396574214099e-05	4.30702235480609	UP
RNASE2	1.01459573070607	6.25283703703704	4.99517727046768	2.24593602718662e-06	1.19801457344581e-05	4.19382723385148	UP
FMO5	-1.29276042692939	7.40266203703704	-4.93461894007571	2.89666769479128e-06	1.51211574656083e-05	3.94849066772806	DOWN
ADAM12	1.1388183908046	5.74418148148148	4.93460648731195	2.89681873177181e-06	1.51211574656083e-05	3.94844041247852	UP
TMEM220	-1.01294482758621	6.02678333333333	-4.92344276198715	3.03534805675801e-06	1.57852489358729e-05	3.90341958290361	DOWN
PRKAR2B	1.00780935960591	7.787775	4.88922858094484	3.50123149622751e-06	1.79827465175805e-05	3.76584475531789	UP
EPHA3	1.05823973727422	7.08778518518519	4.88330287225038	3.58868986267011e-06	1.84073180430945e-05	3.74207962975838	UP
MYO1A	-1.03690952380953	9.16925462962963	-4.85388257814129	4.05531417984845e-06	2.05536171154893e-05	3.62436227271649	DOWN
CPNE5	1.02254761904762	7.27113796296296	4.85097306006522	4.10454179424566e-06	2.07620053801814e-05	3.61274540769912	UP
TRNP1	1.0351802955665	5.57256666666667	4.829534862464	4.48559472428423e-06	2.24894803071606e-05	3.52728706531366	UP
SELE	1.52825287356322	6.69722592592593	4.78518200812672	5.38607171937852e-06	2.66647012877163e-05	3.35126198643045	UP
CDHR5	-1.00089950738916	9.57927222222222	-4.76140989009715	5.93855944514989e-06	2.91275814114234e-05	3.25735124513356	DOWN
KLHL14	1.11066420361248	5.20283981481481	4.74526283694522	6.34478289451931e-06	3.09028959439052e-05	3.19373727201996	UP
GHR	-1.01833924466338	5.92100925925926	-4.74480074662877	6.35679596101671e-06	3.09515902261679e-05	3.19191887344345	DOWN
MAMDC2	-1.14153464696223	6.15770185185185	-4.73863522361331	6.51920857718328e-06	3.16320651247405e-05	3.16766767197152	DOWN
GLT1D1	1.00082577996716	5.05503981481481	4.73530454175353	6.60861236317299e-06	3.2018326781913e-05	3.15457551729242	UP
STAP1	1.0695973727422	7.16416296296296	4.73451244936284	6.63004845112041e-06	3.20988821134477e-05	3.15146287108264	UP
IL6	1.43512463054187	6.39235833333333	4.72624604950559	6.85782061405666e-06	3.3107686630012e-05	3.11899922165656	UP
CD22	1.41596026272578	8.54562037037037	4.71713174733291	7.11775046932073e-06	3.41371936156647e-05	3.08324895623181	UP
SPINK4	1.03738243021346	11.9198453703704	4.69564102579549	7.7690154878006e-06	3.69720393077638e-05	2.99913314743209	UP
TRAT1	1.07717865353038	5.86321296296296	4.66840030029045	8.67791101483186e-06	4.08322215984419e-05	2.89287694200958	UP
S100A7	1.99661001642036	7.22278981481481	4.66620822931255	8.75537061449517e-06	4.11055415856932e-05	2.88434430383445	UP
PAX5	1.33915911330049	6.82201944444444	4.66432071951961	8.82260443134917e-06	4.14085379743977e-05	2.8769993047731	UP
KRT17	1.08437619047619	6.89111574074074	4.66209697301963	8.90245691579522e-06	4.17323049010584e-05	2.86834841979444	UP
ENKUR	1.0870789819376	4.6240787037037	4.60173192863802	1.13581600038774e-05	5.20989436020149e-05	2.6345680392996	UP
GPR18	1.02148489326765	7.91656759259259	4.5821888881336	1.22852253005871e-05	5.58673985611832e-05	2.55932064213865	UP
CR2	1.72765418719212	7.11445	4.5734133496495	1.27249411979088e-05	5.76451097275179e-05	2.52560210130747	UP
HEPACAM2	-1.62431477832512	7.75325277777778	-4.56348785565138	1.32406275005476e-05	5.96994470128919e-05	2.48751771297488	DOWN
KLK6	1.21064991789819	5.38836481481481	4.49617504630194	1.73107253762323e-05	7.62814374756957e-05	2.23072223845206	UP
UGT2B17	-2.37362019704434	9.48070277777778	-4.42737609183737	2.27092053016441e-05	9.72247744124192e-05	1.97096495156971	DOWN
TTLL6	-1.03432660098522	7.37226388888889	-4.38345158478634	2.69700652104633e-05	0.000113504875702133	1.80657620270719	DOWN
FCRL2	1.0543724137931	7.93172222222222	4.3671200615424	2.8742955942848e-05	0.000120175762160173	1.74574667873259	UP
OSM	1.24419113300493	6.29472222222222	4.35071660482086	3.06364389883917e-05	0.000127123424356858	1.68480934773486	UP
CLEC4D	1.19595632183908	5.02240925925926	4.32141909695081	3.43212484234272e-05	0.000140890513776683	1.5763730134957	UP
ERAP2	1.07168637110016	9.52379814814815	4.27489195661767	4.10646076178632e-05	0.000165476037572166	1.40523089601854	UP
SULT1C2	1.41421625615763	6.83105833333333	4.24428989340184	4.61762957226944e-05	0.000184381012327982	1.29338470926007	UP
CLDN18	1.18232725779967	6.35453981481481	4.23109163193832	4.85649179937438e-05	0.00019306534963239	1.24532408241839	UP
EPN3	-1.0284144499179	7.64360740740741	-4.21189558003181	5.22520360117837e-05	0.000206493699699681	1.17561435100144	DOWN
INSL5	1.7172908045977	9.12740648148148	4.20280435269293	5.40906981351947e-05	0.000212992525964663	1.14267933706584	UP
NRCAM	1.14587192118227	5.73001111111111	4.19759890071265	5.51712887810285e-05	0.000216969393549361	1.12384446255463	UP
HOXB13	1.36923119868637	6.9470537037037	4.19176143614587	5.6407735055947e-05	0.000221095861984221	1.1027427702286	UP
CMTM2	1.01465582922824	6.38577592592593	4.18685329243746	5.74678895120398e-05	0.000224906824474107	1.08501683095846	UP
SOSTDC1	-1.06117684729064	6.84265833333333	-4.17048912672184	6.11424982845287e-05	0.000237592445889551	1.02602536074949	DOWN
ANXA13	-1.00111904761905	8.06979537037037	-4.14261079083597	6.79276700229966e-05	0.000261379410810112	0.925911435911974	DOWN
GAS1	1.54781543513957	5.10377037037037	4.13454380562511	7.00221172447739e-05	0.000268563849782216	0.897032985841543	UP
ADCYAP1	1.30286091954023	5.49689351851852	4.10692566936739	7.76717475224016e-05	0.000294084079561519	0.798475156669585	UP
SERPINB3	1.47914679802956	4.48081111111111	4.08810176643979	8.33378491865281e-05	0.00031360434941375	0.731576844932571	UP
CAPN9	-1.01380640394089	7.460475	-4.06322100059463	9.14370828839481e-05	0.000340907813024713	0.643498770262374	DOWN
TCL1A	1.55944285714285	7.69710833333333	4.05196607250783	9.53435381705061e-05	0.000353319648036422	0.603786083349412	UP
TFPI2	1.42313661740558	6.0109537037037	4.05051450010895	9.5858843240418e-05	0.000354809413266594	0.598670156508652	UP
FCRLA	1.03017569786535	7.59566851851852	3.98829044741236	0.000120633898574279	0.00043682498948484	0.380642740395879	UP
PPY	1.4928934318555	6.60669907407407	3.96192450151289	0.000132883289092325	0.000475906872805699	0.289015556915574	UP
HAPLN1	-1.01350640394089	8.04198333333333	-3.93023918046933	0.000149178058253735	0.000526892235649175	0.179503469347595	DOWN
FOSB	1.2238684729064	7.07420833333333	3.91865320955746	0.00015559936670752	0.000547682666634744	0.1396242002661	UP
SPRR1B	1.61481346469622	5.17433148148148	3.91814064662408	0.0001558894510595	0.000548326683444972	0.137861985557855	UP
NPTX2	1.11413809523809	7.84189537037037	3.83298453512029	0.000211953337001143	0.000719329811342884	-0.152489058236554	UP
IL11	1.13711165845648	5.64526851851852	3.66904410475303	0.000378103920759731	0.00120392741262849	-0.697685506578884	UP
TFF2	1.09203875205254	6.95507407407407	3.50763670039314	0.000657439237459331	0.00195809255571786	-1.21624154003315	UP
SCGB2A1	-1.11497208538588	8.15591851851852	-3.40430946643228	0.000928503722485249	0.00266275101142969	-1.53844593371248	DOWN
HOXD13	1.05317126436782	6.3665212962963	3.21184028214431	0.00173301672484613	0.00462770611084367	-2.11772891051433	UP
CD177	-1.1703197044335	9.64231388888889	-3.0525872644968	0.00284929329284437	0.00715678722574599	-2.57592073246434	DOWN
GLDN	1.08366174055829	8.45442592592593	3.01819011242803	0.00316497178779619	0.00783579909382968	-2.67231833063037	UP
BTNL8	-1.19677422003284	8.74021759259259	-2.89532398493849	0.00457515173168126	0.0107979990248272	-3.00907038352098	DOWN
RPS4Y1	-1.68973596059113	9.39746666666667	-2.26539596088023	0.0254603272401922	0.0475315153692719	-4.54192712957949	DOWN
