# Supplementary material for: Integrated transcriptome and single-cell RNA sequencing identifies small GTPase-associated biomarkers in ulcerative colitis
Source: Front Immunol. 2026 Apr 22;17:1782885. doi: 10.3389/fimmu.2026.1782885 (PMC13143932; doi:10.3389/fimmu.2026.1782885)
Supplement: Supplementary file 3 [file Table3.csv]

	x
1	ARHGEF3
2	S100A8
3	RHOU
4	THY1
5	PIK3R3
6	STBD1
7	FERMT2
8	RAC2
9	TUBB6
10	ARHGEF37
11	TUBAL3
12	S100A9
13	NCF2
14	DOCK11
15	ARHGAP23
16	GJA1
17	CHN1
18	ARFGAP3
19	MPP7
20	PLEKHG6
21	VAV1
22	FMNL1
23	CHN2
24	VAV3
25	BASP1
26	TAGAP
27	ARHGAP25
28	CYBB
29	MYH10
30	ARHGAP30
31	DEPDC7
32	BTK
33	ARHGAP42
34	RHOH
35	ARHGAP9
36	LCK
37	PRKCB
38	EPHA2
39	FMNL3
40	CCDC88A
41	ARHGAP29
42	CKB
