# Supplementary material for: Integrated transcriptome and single-cell RNA sequencing identifies small GTPase-associated biomarkers in ulcerative colitis
Source: Front Immunol. 2026 Apr 22;17:1782885. doi: 10.3389/fimmu.2026.1782885 (PMC13143932; doi:10.3389/fimmu.2026.1782885)
Supplement: Supplementary file 4 [file Table4.xlsx]

## Sheet: Sheet1
ONTOLOGY	ID	Description	GeneRatio	BgRatio	pvalue	p.adjust	qvalue	geneID	Count
BP	GO:0051056	regulation of small GTPase mediated signal transduction	14/42	305/18903	2.1202e-15	2.14565e-12	1.48191e-12	ARHGEF3/RHOU/ARHGAP23/CHN1/PLEKHG6/VAV1/CHN2/VAV3/TAGAP/ARHGAP25/ARHGAP30/ARHGAP42/ARHGAP9/ARHGAP29	14
BP	GO:0043087	regulation of GTPase activity	12/42	376/18903	2.08186e-11	1.05342e-08	7.27555e-09	THY1/FERMT2/DOCK11/CHN1/VAV1/CHN2/VAV3/ARHGAP25/ARHGAP42/ARHGAP9/EPHA2/ARHGAP29	12
BP	GO:0043547	positive regulation of GTPase activity	10/42	283/18903	4.65488e-10	1.57025e-07	1.0845e-07	THY1/FERMT2/DOCK11/CHN1/VAV1/CHN2/ARHGAP25/ARHGAP42/EPHA2/ARHGAP29	10
BP	GO:0008360	regulation of cell shape	7/42	154/18903	4.41209e-08	1.11626e-05	7.70955e-06	RHOU/FERMT2/RAC2/FMNL1/MYH10/RHOH/FMNL3	7
BP	GO:1990266	neutrophil migration	6/42	130/18903	4.03392e-07	8.16465e-05	5.63899e-05	S100A8/RAC2/S100A9/VAV1/VAV3/RHOH	6
BP	GO:0097530	granulocyte migration	6/42	158/18903	1.2683e-06	0.00021392	0.000147746	S100A8/RAC2/S100A9/VAV1/VAV3/RHOH	6
BP	GO:0050900	leukocyte migration	8/42	398/18903	2.27073e-06	0.000328282	0.000226731	S100A8/THY1/RAC2/S100A9/VAV1/VAV3/RHOH/LCK	8
BP	GO:0070486	leukocyte aggregation	3/42	13/18903	2.87218e-06	0.00036333	0.000250938	S100A8/RAC2/S100A9	3
BP	GO:0030593	neutrophil chemotaxis	5/42	106/18903	3.63651e-06	0.000408905	0.000282414	S100A8/RAC2/S100A9/VAV1/VAV3	5
BP	GO:0022604	regulation of cell morphogenesis	7/42	312/18903	5.12757e-06	0.000491922	0.000339751	RHOU/FERMT2/RAC2/FMNL1/MYH10/RHOH/FMNL3	7
BP	GO:0006909	phagocytosis	7/42	314/18903	5.34698e-06	0.000491922	0.000339751	RAC2/NCF2/VAV1/VAV3/ARHGAP25/BTK/RHOH	7
BP	GO:0038093	Fc receptor signaling pathway	4/42	55/18903	6.61244e-06	0.000557649	0.000385146	VAV1/VAV3/BTK/LCK	4
BP	GO:0071621	granulocyte chemotaxis	5/42	130/18903	9.87691e-06	0.000724353	0.000500281	S100A8/RAC2/S100A9/VAV1/VAV3	5
BP	GO:0030865	cortical cytoskeleton organization	4/42	61/18903	1.00207e-05	0.000724353	0.000500281	RAC2/FMNL1/RHOH/FMNL3	4
BP	GO:0097529	myeloid leukocyte migration	6/42	242/18903	1.47578e-05	0.000995656	0.00068766	S100A8/RAC2/S100A9/VAV1/VAV3/RHOH	6
BP	GO:0038095	Fc-epsilon receptor signaling pathway	3/42	24/18903	1.99831e-05	0.0012204	0.000842882	VAV1/VAV3/BTK	3
BP	GO:0030032	lamellipodium assembly	4/42	73/18903	2.05008e-05	0.0012204	0.000842882	RAC2/VAV3/EPHA2/CCDC88A	4
BP	GO:0007159	leukocyte cell-cell adhesion	7/42	414/18903	3.19722e-05	0.00179755	0.00124149	S100A8/THY1/RAC2/S100A9/VAV1/RHOH/LCK	7
BP	GO:0008045	motor neuron axon guidance	3/42	30/18903	3.97145e-05	0.00211532	0.00146097	RAC2/CHN1/RHOH	3
BP	GO:0097581	lamellipodium organization	4/42	92/18903	5.10461e-05	0.00256002	0.00176811	RAC2/VAV3/EPHA2/CCDC88A	4
BP	GO:0038094	Fc-gamma receptor signaling pathway	3/42	33/18903	5.3123e-05	0.00256002	0.00176811	VAV1/VAV3/LCK	3
BP	GO:0002429	immune response-activating cell surface receptor signaling pathway	6/42	312/18903	6.12857e-05	0.00269657	0.00186241	THY1/VAV1/VAV3/BTK/LCK/PRKCB	6
BP	GO:0002757	immune response-activating signal transduction	6/42	312/18903	6.12857e-05	0.00269657	0.00186241	THY1/VAV1/VAV3/BTK/LCK/PRKCB	6
BP	GO:0060326	cell chemotaxis	6/42	319/18903	6.92876e-05	0.00292163	0.00201785	S100A8/RAC2/S100A9/VAV1/VAV3/EPHA2	6
BP	GO:0045730	respiratory burst	3/42	39/18903	8.81616e-05	0.00356878	0.00246481	RAC2/NCF2/CYBB	3
BP	GO:0006882	cellular zinc ion homeostasis	3/42	40/18903	9.51627e-05	0.00370231	0.00255704	S100A8/S100A9/LCK	3
BP	GO:0002768	immune response-regulating cell surface receptor signaling pathway	6/42	341/18903	0.000100025	0.00370231	0.00255704	THY1/VAV1/VAV3/BTK/LCK/PRKCB	6
BP	GO:0044089	positive regulation of cellular component biogenesis	7/42	498/18903	0.000102436	0.00370231	0.00255704	THY1/FERMT2/RAC2/DOCK11/MPP7/EPHA2/CCDC88A	7
BP	GO:0055069	zinc ion homeostasis	3/42	42/18903	0.000110232	0.00383642	0.00264966	S100A8/S100A9/LCK	3
BP	GO:0007229	integrin-mediated signaling pathway	4/42	113/18903	0.000113728	0.00383642	0.00264966	THY1/FERMT2/VAV1/VAV3	4
BP	GO:0007265	Ras protein signal transduction	6/42	353/18903	0.000120876	0.00394602	0.00272535	ARHGEF3/RHOU/RAC2/ARHGAP42/RHOH/ARHGAP29	6
BP	GO:0016601	Rac protein signal transduction	3/42	44/18903	0.000126778	0.00400936	0.0027691	RHOU/RAC2/RHOH	3
BP	GO:0051651	maintenance of location in cell	5/42	226/18903	0.000138631	0.00425136	0.00293624	S100A8/THY1/S100A9/LCK/CCDC88A	5
BP	GO:0090630	activation of GTPase activity	4/42	123/18903	0.000157803	0.00469695	0.00324399	ARHGAP25/ARHGAP42/EPHA2/ARHGAP29	4
BP	GO:0007163	establishment or maintenance of cell polarity	5/42	234/18903	0.000163078	0.00471529	0.00325666	RHOU/RAC2/GJA1/MPP7/RHOH	5
BP	GO:0030595	leukocyte chemotaxis	5/42	240/18903	0.000183481	0.00515786	0.00356232	S100A8/RAC2/S100A9/VAV1/VAV3	5
BP	GO:0050853	B cell receptor signaling pathway	4/42	130/18903	0.000195232	0.00533985	0.00368802	VAV3/BTK/LCK/PRKCB	4
BP	GO:0002253	activation of immune response	6/42	397/18903	0.000228646	0.00597069	0.00412372	THY1/VAV1/VAV3/BTK/LCK/PRKCB	6
BP	GO:0050851	antigen receptor-mediated signaling pathway	5/42	252/18903	0.000230096	0.00597069	0.00412372	THY1/VAV3/BTK/LCK/PRKCB	5
BP	GO:0051251	positive regulation of lymphocyte activation	6/42	400/18903	0.000238105	0.00602405	0.00416057	THY1/VAV1/VAV3/BTK/RHOH/LCK	6
BP	GO:0007266	Rho protein signal transduction	4/42	140/18903	0.000259285	0.00639992	0.00442017	ARHGEF3/RHOU/ARHGAP42/ARHGAP29	4
BP	GO:0030098	lymphocyte differentiation	6/42	419/18903	0.000305424	0.00735926	0.00508275	PIK3R3/DOCK11/VAV1/BTK/RHOH/LCK	6
BP	GO:2001244	positive regulation of intrinsic apoptotic signaling pathway	3/42	63/18903	0.000369144	0.00857124	0.00591981	S100A8/S100A9/LCK	3
BP	GO:0051092	positive regulation of NF-kappaB transcription factor activity	4/42	154/18903	0.000372663	0.00857124	0.00591981	S100A8/S100A9/BTK/PRKCB	4
BP	GO:0050854	regulation of antigen receptor-mediated signaling pathway	3/42	66/18903	0.00042341	0.00933205	0.00644527	THY1/LCK/PRKCB	3
BP	GO:0009620	response to fungus	3/42	67/18903	0.000442574	0.00933205	0.00644527	S100A8/S100A9/BTK	3
BP	GO:0045576	mast cell activation	3/42	67/18903	0.000442574	0.00933205	0.00644527	RAC2/BTK/RHOH	3
BP	GO:0002696	positive regulation of leukocyte activation	6/42	450/18903	0.000446569	0.00933205	0.00644527	THY1/VAV1/VAV3/BTK/RHOH/LCK	6
BP	GO:1903829	positive regulation of protein localization	6/42	451/18903	0.000451848	0.00933205	0.00644527	RHOU/FERMT2/RAC2/MYH10/EPHA2/CCDC88A	6
BP	GO:0034116	positive regulation of heterotypic cell-cell adhesion	2/42	15/18903	0.000496843	0.0100561	0.00694535	THY1/LCK	2
BP	GO:0050867	positive regulation of cell activation	6/42	467/18903	0.000543167	0.0107781	0.00744402	THY1/VAV1/VAV3/BTK/RHOH/LCK	6
BP	GO:1903131	mononuclear cell differentiation	6/42	473/18903	0.000580901	0.0113052	0.00780806	PIK3R3/DOCK11/VAV1/BTK/RHOH/LCK	6
BP	GO:0017014	protein nitrosylation	2/42	17/18903	0.000641719	0.0120258	0.00830574	S100A8/S100A9	2
BP	GO:0018119	peptidyl-cysteine S-nitrosylation	2/42	17/18903	0.000641719	0.0120258	0.00830574	S100A8/S100A9	2
BP	GO:0045785	positive regulation of cell adhesion	6/42	484/18903	0.000655366	0.0120258	0.00830574	THY1/FERMT2/VAV1/VAV3/RHOH/LCK	6
BP	GO:0006919	activation of cysteine-type endopeptidase activity involved in apoptotic process	3/42	77/18903	0.00066546	0.0120258	0.00830574	S100A8/S100A9/LCK	3
BP	GO:0072503	cellular divalent inorganic cation homeostasis	5/42	323/18903	0.000715259	0.012699	0.00877068	S100A8/THY1/S100A9/LCK/PRKCB	5
BP	GO:0002523	leukocyte migration involved in inflammatory response	2/42	19/18903	0.000804597	0.0135709	0.00937285	S100A8/S100A9	2
BP	GO:0002544	chronic inflammatory response	2/42	19/18903	0.000804597	0.0135709	0.00937285	S100A8/S100A9	2
BP	GO:0043652	engulfment of apoptotic cell	2/42	19/18903	0.000804597	0.0135709	0.00937285	RAC2/RHOH	2
BP	GO:0051235	maintenance of location	5/42	342/18903	0.000924451	0.0153368	0.0105925	S100A8/THY1/S100A9/LCK/CCDC88A	5
BP	GO:0120032	regulation of plasma membrane bounded cell projection assembly	4/42	199/18903	0.000975446	0.0158277	0.0109316	RAC2/DOCK11/EPHA2/CCDC88A	4
BP	GO:0038083	peptidyl-tyrosine autophosphorylation	2/42	21/18903	0.000985322	0.0158277	0.0109316	BTK/LCK	2
BP	GO:0060491	regulation of cell projection assembly	4/42	201/18903	0.00101232	0.0159585	0.0110219	RAC2/DOCK11/EPHA2/CCDC88A	4
BP	GO:0042113	B cell activation	5/42	350/18903	0.001025	0.0159585	0.0110219	PIK3R3/DOCK11/VAV3/BTK/PRKCB	5
BP	GO:0072507	divalent inorganic cation homeostasis	5/42	356/18903	0.0011056	0.0169525	0.0117084	S100A8/THY1/S100A9/LCK/PRKCB	5
BP	GO:0045216	cell-cell junction organization	4/42	208/18903	0.0011491	0.0173566	0.0119875	FERMT2/GJA1/MPP7/EPHA2	4
BP	GO:0034114	regulation of heterotypic cell-cell adhesion	2/42	25/18903	0.0013997	0.0206594	0.0142686	THY1/LCK	2
BP	GO:0050863	regulation of T cell activation	5/42	376/18903	0.0014086	0.0206594	0.0142686	THY1/RAC2/VAV1/RHOH/LCK	5
BP	GO:0002433	immune response-regulating cell surface receptor signaling pathway involved in phagocytosis	2/42	26/18903	0.00151421	0.0207078	0.014302	VAV1/VAV3	2
BP	GO:0038096	Fc-gamma receptor signaling pathway involved in phagocytosis	2/42	26/18903	0.00151421	0.0207078	0.014302	VAV1/VAV3	2
BP	GO:0050857	positive regulation of antigen receptor-mediated signaling pathway	2/42	26/18903	0.00151421	0.0207078	0.014302	LCK/PRKCB	2
BP	GO:0051238	sequestering of metal ion	2/42	26/18903	0.00151421	0.0207078	0.014302	S100A8/S100A9	2
BP	GO:0051894	positive regulation of focal adhesion assembly	2/42	26/18903	0.00151421	0.0207078	0.014302	THY1/FERMT2	2
BP	GO:1901890	positive regulation of cell junction assembly	3/42	106/18903	0.00167837	0.0226468	0.0156412	THY1/FERMT2/EPHA2	3
BP	GO:0072593	reactive oxygen species metabolic process	4/42	235/18903	0.00179914	0.023957	0.0165461	RAC2/NCF2/VAV1/CYBB	4
BP	GO:0007411	axon guidance	4/42	236/18903	0.00182723	0.0240151	0.0165862	RAC2/CHN1/RHOH/EPHA2	4
BP	GO:0097485	neuron projection guidance	4/42	237/18903	0.00185563	0.0240756	0.0166281	RAC2/CHN1/RHOH/EPHA2	4
BP	GO:0120034	positive regulation of plasma membrane bounded cell projection assembly	3/42	111/18903	0.00191496	0.0245309	0.0169425	RAC2/DOCK11/CCDC88A	3
BP	GO:0150117	positive regulation of cell-substrate junction organization	2/42	31/18903	0.0021513	0.0271291	0.0187369	THY1/FERMT2	2
BP	GO:0046916	cellular transition metal ion homeostasis	3/42	116/18903	0.0021714	0.0271291	0.0187369	S100A8/S100A9/LCK	3
BP	GO:0050870	positive regulation of T cell activation	4/42	251/18903	0.00228606	0.027607	0.019067	THY1/VAV1/RHOH/LCK	4
BP	GO:0006875	cellular metal ion homeostasis	5/42	420/18903	0.00228657	0.027607	0.019067	S100A8/THY1/S100A9/LCK/PRKCB	5
BP	GO:1903955	positive regulation of protein targeting to mitochondrion	2/42	32/18903	0.00229149	0.027607	0.019067	RHOU/RAC2	2
BP	GO:0002431	Fc receptor mediated stimulatory signaling pathway	2/42	33/18903	0.0024359	0.0290016	0.0200302	VAV1/VAV3	2
BP	GO:0034329	cell junction assembly	5/42	430/18903	0.00253192	0.0297942	0.0205776	THY1/FERMT2/GJA1/MPP7/EPHA2	5
BP	GO:0043280	positive regulation of cysteine-type endopeptidase activity involved in apoptotic process	3/42	125/18903	0.00268477	0.0312297	0.0215691	S100A8/S100A9/LCK	3
BP	GO:0007409	axonogenesis	5/42	438/18903	0.00274161	0.0315285	0.0217755	THY1/RAC2/CHN1/RHOH/EPHA2	5
BP	GO:0006911	phagocytosis, engulfment	3/42	127/18903	0.00280815	0.0316982	0.0218927	RAC2/ARHGAP25/RHOH	3
BP	GO:0051091	positive regulation of DNA-binding transcription factor activity	4/42	266/18903	0.00281901	0.0316982	0.0218927	S100A8/S100A9/BTK/PRKCB	4
BP	GO:0042060	wound healing	5/42	442/18903	0.00285107	0.0317064	0.0218984	S100A8/FERMT2/VAV1/VAV3/LCK	5
BP	GO:1903749	positive regulation of establishment of protein localization to mitochondrion	2/42	36/18903	0.00289424	0.0318367	0.0219883	RHOU/RAC2	2
BP	GO:1903039	positive regulation of leukocyte cell-cell adhesion	4/42	275/18903	0.00317672	0.034079	0.023537	THY1/VAV1/RHOH/LCK	4
BP	GO:0007015	actin filament organization	5/42	454/18903	0.00319855	0.034079	0.023537	FERMT2/RAC2/ARHGAP25/RHOH/CCDC88A	5
BP	GO:0030168	platelet activation	3/42	133/18903	0.00319911	0.034079	0.023537	VAV1/VAV3/LCK	3
BP	GO:2001235	positive regulation of apoptotic signaling pathway	3/42	135/18903	0.00333648	0.0351721	0.0242919	S100A8/S100A9/LCK	3
BP	GO:0007498	mesoderm development	3/42	136/18903	0.00340651	0.0351774	0.0242956	GJA1/BTK/EPHA2	3
BP	GO:0099024	plasma membrane invagination	3/42	136/18903	0.00340651	0.0351774	0.0242956	RAC2/ARHGAP25/RHOH	3
BP	GO:0032103	positive regulation of response to external stimulus	5/42	464/18903	0.00351076	0.0358878	0.0247863	S100A8/RAC2/S100A9/VAV1/BTK	5
BP	GO:0030866	cortical actin cytoskeleton organization	2/42	40/18903	0.00356327	0.0360603	0.0249054	FMNL1/FMNL3	2
BP	GO:0007249	I-kappaB kinase/NF-kappaB signaling	4/42	288/18903	0.00374655	0.0374466	0.0258628	GJA1/BTK/RHOH/PRKCB	4
BP	GO:0010324	membrane invagination	3/42	143/18903	0.00392201	0.0374466	0.0258628	RAC2/ARHGAP25/RHOH	3
BP	GO:0055076	transition metal ion homeostasis	3/42	143/18903	0.00392201	0.0374466	0.0258628	S100A8/S100A9/LCK	3
BP	GO:2001056	positive regulation of cysteine-type endopeptidase activity	3/42	143/18903	0.00392201	0.0374466	0.0258628	S100A8/S100A9/LCK	3
BP	GO:0010591	regulation of lamellipodium assembly	2/42	42/18903	0.00392227	0.0374466	0.0258628	RAC2/EPHA2	2
BP	GO:0014002	astrocyte development	2/42	42/18903	0.00392227	0.0374466	0.0258628	S100A8/S100A9	2
BP	GO:0042554	superoxide anion generation	2/42	43/18903	0.00410783	0.0386976	0.0267268	NCF2/CYBB	2
BP	GO:0030217	T cell differentiation	4/42	296/18903	0.00412978	0.0386976	0.0267268	PIK3R3/VAV1/RHOH/LCK	4
BP	GO:0097193	intrinsic apoptotic signaling pathway	4/42	298/18903	0.00422959	0.0388301	0.0268184	S100A8/S100A9/LCK/EPHA2	4
BP	GO:0021762	substantia nigra development	2/42	44/18903	0.0042974	0.0388301	0.0268184	BASP1/CKB	2
BP	GO:0050856	regulation of T cell receptor signaling pathway	2/42	44/18903	0.0042974	0.0388301	0.0268184	THY1/LCK	2
BP	GO:1903214	regulation of protein targeting to mitochondrion	2/42	44/18903	0.0042974	0.0388301	0.0268184	RHOU/RAC2	2
BP	GO:0061564	axon development	5/42	490/18903	0.00442502	0.0395206	0.0272952	THY1/RAC2/CHN1/RHOH/EPHA2	5
BP	GO:0030890	positive regulation of B cell proliferation	2/42	45/18903	0.00449097	0.0395206	0.0272952	VAV3/BTK	2
BP	GO:0031295	T cell costimulation	2/42	45/18903	0.00449097	0.0395206	0.0272952	VAV1/LCK	2
BP	GO:0007043	cell-cell junction assembly	3/42	152/18903	0.00465135	0.0402322	0.0277868	GJA1/MPP7/EPHA2	3
BP	GO:0030183	B cell differentiation	3/42	152/18903	0.00465135	0.0402322	0.0277868	PIK3R3/DOCK11/BTK	3
BP	GO:0031349	positive regulation of defense response	4/42	307/18903	0.004699	0.0402999	0.0278335	S100A8/S100A9/VAV1/BTK	4
BP	GO:0030003	cellular cation homeostasis	5/42	499/18903	0.00477792	0.0405632	0.0280154	S100A8/THY1/S100A9/LCK/PRKCB	5
BP	GO:0050729	positive regulation of inflammatory response	3/42	154/18903	0.00482382	0.0405632	0.0280154	S100A8/S100A9/BTK	3
BP	GO:0031294	lymphocyte costimulation	2/42	47/18903	0.00489004	0.0405632	0.0280154	VAV1/LCK	2
BP	GO:1902622	regulation of neutrophil migration	2/42	47/18903	0.00489004	0.0405632	0.0280154	RAC2/RHOH	2
BP	GO:0018198	peptidyl-cysteine modification	2/42	50/18903	0.00551816	0.0449936	0.0310752	S100A8/S100A9	2
BP	GO:1903747	regulation of establishment of protein localization to mitochondrion	2/42	50/18903	0.00551816	0.0449936	0.0310752	RHOU/RAC2	2
BP	GO:0022409	positive regulation of cell-cell adhesion	4/42	322/18903	0.00555751	0.0449936	0.0310752	THY1/VAV1/RHOH/LCK	4
BP	GO:0043277	apoptotic cell clearance	2/42	51/18903	0.00573535	0.0460648	0.0318151	RAC2/RHOH	2
BP	GO:0043303	mast cell degranulation	2/42	52/18903	0.0059564	0.0467277	0.032273	RAC2/BTK	2
BP	GO:0048013	ephrin receptor signaling pathway	2/42	52/18903	0.0059564	0.0467277	0.032273	CHN1/EPHA2	2
BP	GO:0051496	positive regulation of stress fiber assembly	2/42	52/18903	0.0059564	0.0467277	0.032273	FERMT2/CCDC88A	2
BP	GO:0070665	positive regulation of leukocyte proliferation	3/42	167/18903	0.00603934	0.0470139	0.0324706	RAC2/VAV3/BTK	3
BP	GO:0002279	mast cell activation involved in immune response	2/42	54/18903	0.00641006	0.0491438	0.0339416	RAC2/BTK	2
BP	GO:1902743	regulation of lamellipodium organization	2/42	54/18903	0.00641006	0.0491438	0.0339416	RAC2/EPHA2	2
BP	GO:2001242	regulation of intrinsic apoptotic signaling pathway	3/42	172/18903	0.0065513	0.049429	0.0341386	S100A8/S100A9/LCK	3
BP	GO:0002448	mast cell mediated immunity	2/42	55/18903	0.00664264	0.049429	0.0341386	RAC2/BTK	2
BP	GO:0042743	hydrogen peroxide metabolic process	2/42	55/18903	0.00664264	0.049429	0.0341386	RAC2/CYBB	2
BP	GO:2000648	positive regulation of stem cell proliferation	2/42	55/18903	0.00664264	0.049429	0.0341386	FERMT2/GJA1	2
BP	GO:0010950	positive regulation of endopeptidase activity	3/42	174/18903	0.00676313	0.0497254	0.0343433	S100A8/S100A9/LCK	3
BP	GO:0001954	positive regulation of cell-matrix adhesion	2/42	56/18903	0.00687901	0.0497254	0.0343433	THY1/FERMT2	2
BP	GO:0043551	regulation of phosphatidylinositol 3-kinase activity	2/42	56/18903	0.00687901	0.0497254	0.0343433	PIK3R3/VAV3	2
BP	GO:0050832	defense response to fungus	2/42	56/18903	0.00687901	0.0497254	0.0343433	S100A8/S100A9	2
CC	GO:0005938	cell cortex	7/42	312/19869	3.70587e-06	0.000339322	0.000224778	FERMT2/RAC2/MPP7/FMNL1/MYH10/RHOH/PRKCB	7
CC	GO:0043020	NADPH oxidase complex	3/42	17/19869	5.85038e-06	0.000339322	0.000224778	RAC2/NCF2/CYBB	3
CC	GO:0030027	lamellipodium	5/42	203/19869	6.62949e-05	0.0025634	0.00169808	FERMT2/RAC2/MYH10/EPHA2/CCDC88A	5
CC	GO:0001772	immunological synapse	3/42	45/19869	0.000117157	0.00339756	0.00225065	VAV3/RHOH/LCK	3
CC	GO:0045335	phagocytic vesicle	4/42	139/19869	0.00020887	0.00399928	0.00264925	RAC2/NCF2/FMNL1/CYBB	4
CC	GO:0031252	cell leading edge	6/42	421/19869	0.000240138	0.00399928	0.00264925	THY1/FERMT2/RAC2/MYH10/EPHA2/CCDC88A	6
CC	GO:0005925	focal adhesion	6/42	422/19869	0.000243222	0.00399928	0.00264925	RHOU/THY1/FERMT2/RAC2/GJA1/EPHA2	6
CC	GO:0030055	cell-substrate junction	6/42	432/19869	0.000275813	0.00399928	0.00264925	RHOU/THY1/FERMT2/RAC2/GJA1/EPHA2	6
CC	GO:0031258	lamellipodium membrane	2/42	22/19869	0.000980986	0.0126438	0.00837567	FERMT2/EPHA2	2
CC	GO:1990204	oxidoreductase complex	3/42	125/19869	0.00233309	0.0270638	0.0179279	RAC2/NCF2/CYBB	3
CC	GO:0070160	tight junction	3/42	132/19869	0.00272294	0.0287146	0.0190215	GJA1/MPP7/EPHA2	3
CC	GO:0045121	membrane raft	4/42	326/19869	0.00487445	0.0439669	0.0291251	THY1/GJA1/BTK/LCK	4
CC	GO:0098857	membrane microdomain	4/42	327/19869	0.00492733	0.0439669	0.0291251	THY1/GJA1/BTK/LCK	4
CC	GO:0032154	cleavage furrow	2/42	54/19869	0.00582253	0.0448315	0.0296978	PLEKHG6/MYH10	2
CC	GO:0030139	endocytic vesicle	4/42	343/19869	0.00582673	0.0448315	0.0296978	RAC2/NCF2/FMNL1/CYBB	4
CC	GO:0031256	leading edge membrane	3/42	177/19869	0.00618366	0.0448315	0.0296978	THY1/FERMT2/EPHA2	3
MF	GO:0030695	GTPase regulator activity	20/42	488/18432	5.84385e-21	4.14913e-19	2.24527e-19	ARHGEF3/RHOU/THY1/ARHGEF37/DOCK11/ARHGAP23/CHN1/ARFGAP3/PLEKHG6/VAV1/CHN2/VAV3/TAGAP/ARHGAP25/ARHGAP30/ARHGAP42/RHOH/ARHGAP9/CCDC88A/ARHGAP29	20
MF	GO:0060589	nucleoside-triphosphatase regulator activity	20/42	488/18432	5.84385e-21	4.14913e-19	2.24527e-19	ARHGEF3/RHOU/THY1/ARHGEF37/DOCK11/ARHGAP23/CHN1/ARFGAP3/PLEKHG6/VAV1/CHN2/VAV3/TAGAP/ARHGAP25/ARHGAP30/ARHGAP42/RHOH/ARHGAP9/CCDC88A/ARHGAP29	20
MF	GO:0005096	GTPase activator activity	13/42	275/18432	2.37176e-14	1.12264e-12	6.07505e-13	THY1/ARHGAP23/CHN1/ARFGAP3/PLEKHG6/CHN2/VAV3/TAGAP/ARHGAP25/ARHGAP30/ARHGAP42/ARHGAP9/ARHGAP29	13
MF	GO:0005085	guanyl-nucleotide exchange factor activity	9/42	224/18432	1.54982e-09	5.50187e-08	2.97729e-08	ARHGEF3/RHOU/ARHGEF37/DOCK11/PLEKHG6/VAV1/VAV3/TAGAP/CCDC88A	9
MF	GO:0005547	phosphatidylinositol-3,4,5-trisphosphate binding	3/42	40/18432	0.000102496	0.00291089	0.00157521	FERMT2/BTK/ARHGAP9	3
MF	GO:0001784	phosphotyrosine residue binding	3/42	46/18432	0.000155989	0.00369174	0.00199776	PIK3R3/VAV1/LCK	3
MF	GO:0016175	superoxide-generating NAD(P)H oxidase activity	2/42	10/18432	0.000225474	0.00400216	0.00216573	NCF2/CYBB	2
MF	GO:0050786	RAGE receptor binding	2/42	10/18432	0.000225474	0.00400216	0.00216573	S100A8/S100A9	2
MF	GO:0045309	protein phosphorylated amino acid binding	3/42	58/18432	0.000311107	0.0046823	0.00253379	PIK3R3/VAV1/LCK	3
MF	GO:0035325	Toll-like receptor binding	2/42	12/18432	0.00032974	0.0046823	0.00253379	S100A8/S100A9	2
MF	GO:0031267	small GTPase binding	5/42	272/18432	0.000367134	0.00472221	0.00255538	NCF2/DOCK11/FMNL1/RHOH/FMNL3	5
MF	GO:0035091	phosphatidylinositol binding	5/42	277/18432	0.00039906	0.00472221	0.00255538	THY1/FERMT2/BTK/ARHGAP9/CCDC88A	5
MF	GO:0016004	phospholipase activator activity	2/42	14/18432	0.000453328	0.00494459	0.00267572	BTK/LCK	2
MF	GO:0032794	GTPase activating protein binding	2/42	15/18432	0.000522316	0.00494459	0.00267572	FMNL1/FMNL3	2
MF	GO:0036041	long-chain fatty acid binding	2/42	15/18432	0.000522316	0.00494459	0.00267572	S100A8/S100A9	2
MF	GO:0050664	oxidoreductase activity, acting on NAD(P)H, oxygen as acceptor	2/42	16/18432	0.00059607	0.00501381	0.00271318	NCF2/CYBB	2
MF	GO:0051020	GTPase binding	5/42	303/18432	0.000600245	0.00501381	0.00271318	NCF2/DOCK11/FMNL1/RHOH/FMNL3	5
MF	GO:0060229	lipase activator activity	2/42	17/18432	0.000674571	0.00532161	0.00287975	BTK/LCK	2
MF	GO:0051219	phosphoprotein binding	3/42	92/18432	0.0011999	0.00883291	0.00477985	PIK3R3/VAV1/LCK	3
MF	GO:0043274	phospholipase binding	2/42	23/18432	0.00124407	0.00883291	0.00477985	BTK/LCK	2
MF	GO:0051015	actin filament binding	4/42	219/18432	0.00152365	0.0103028	0.00557525	FERMT2/FMNL1/MYH10/FMNL3	4
MF	GO:0005525	GTP binding	5/42	379/18432	0.00162945	0.0105173	0.00569137	RHOU/RAC2/TUBB6/TUBAL3/RHOH	5
MF	GO:0019001	guanyl nucleotide binding	5/42	401/18432	0.00208563	0.01234	0.00667767	RHOU/RAC2/TUBB6/TUBAL3/RHOH	5
MF	GO:0032561	guanyl ribonucleotide binding	5/42	401/18432	0.00208563	0.01234	0.00667767	RHOU/RAC2/TUBB6/TUBAL3/RHOH	5
MF	GO:0005154	epidermal growth factor receptor binding	2/42	33/18432	0.00255913	0.0145359	0.00786597	VAV3/CCDC88A	2
MF	GO:0003779	actin binding	5/42	439/18432	0.00308475	0.0168475	0.00911688	FERMT2/FMNL1/MYH10/FMNL3/CCDC88A	5
MF	GO:0004713	protein tyrosine kinase activity	3/42	138/18432	0.00380812	0.0199249	0.0107822	BTK/LCK/EPHA2	3
MF	GO:0042169	SH2 domain binding	2/42	41/18432	0.00392886	0.0199249	0.0107822	LCK/CCDC88A	2
MF	GO:0005543	phospholipid binding	5/42	474/18432	0.00427712	0.0209431	0.0113332	THY1/FERMT2/BTK/ARHGAP9/CCDC88A	5
MF	GO:0004715	non-membrane spanning protein tyrosine kinase activity	2/42	45/18432	0.00471615	0.0223231	0.01208	BTK/LCK	2
MF	GO:0005504	fatty acid binding	2/42	49/18432	0.00557006	0.0255145	0.0138069	S100A8/S100A9	2
MF	GO:0003924	GTPase activity	4/42	331/18432	0.00668038	0.0296442	0.0160417	RHOU/RAC2/TUBB6/RHOH	4
MF	GO:0005080	protein kinase C binding	2/42	55/18432	0.00697321	0.0300059	0.0162375	PRKCB/CCDC88A	2
MF	GO:1901981	phosphatidylinositol phosphate binding	3/42	180/18432	0.00795146	0.033209	0.0179708	FERMT2/BTK/ARHGAP9	3
MF	GO:0015631	tubulin binding	4/42	375/18432	0.0102643	0.0416436	0.0225351	S100A8/S100A9/GJA1/CCDC88A	4
