# Supplementary material for: Integrated transcriptome and single-cell RNA sequencing identifies small GTPase-associated biomarkers in ulcerative colitis
Source: Front Immunol. 2026 Apr 22;17:1782885. doi: 10.3389/fimmu.2026.1782885 (PMC13143932; doi:10.3389/fimmu.2026.1782885)
Supplement: Supplementary file 5 [file Table5.xlsx]

## Sheet: Sheet1
ID	Description	GeneRatio	BgRatio	pvalue	p.adjust	qvalue	geneID	Count
hsa04670	Leukocyte transendothelial migration	9/23	116/9436	3.31425e-12	5.20338e-10	3.20959e-10	THY1/PIK3R3/RAC2/NCF2/VAV1/VAV3/CYBB/RHOH/PRKCB	9
hsa04662	B cell receptor signaling pathway	6/23	91/9436	6.02559e-08	4.73009e-06	2.91766e-06	PIK3R3/RAC2/VAV1/VAV3/BTK/PRKCB	6
hsa04650	Natural killer cell mediated cytotoxicity	6/23	134/9436	6.06873e-07	2.38197e-05	1.46927e-05	PIK3R3/RAC2/VAV1/VAV3/LCK/PRKCB	6
hsa04015	Rap1 signaling pathway	6/23	212/9436	8.78766e-06	0.000229944	0.000141836	PIK3R3/RAC2/VAV1/VAV3/PRKCB/EPHA2	6
hsa05020	Prion disease	6/23	278/9436	4.09808e-05	0.000804249	0.000496084	PIK3R3/RAC2/TUBB6/TUBAL3/NCF2/CYBB	6
hsa04664	Fc epsilon RI signaling pathway	5/23	69/9436	5.48375e-07	2.38197e-05	1.46927e-05	PIK3R3/RAC2/VAV1/VAV3/BTK	5
hsa04666	Fc gamma R-mediated phagocytosis	5/23	99/9436	3.32662e-06	0.000104456	6.44314e-05	PIK3R3/RAC2/VAV1/VAV3/PRKCB	5
hsa05135	Yersinia infection	5/23	138/9436	1.69378e-05	0.000379891	0.000234328	PIK3R3/RAC2/VAV1/VAV3/LCK	5
hsa04062	Chemokine signaling pathway	5/23	193/9436	8.47424e-05	0.00130125	0.000802647	PIK3R3/RAC2/VAV1/VAV3/PRKCB	5
hsa04613	Neutrophil extracellular trap formation	5/23	196/9436	9.11703e-05	0.00130125	0.000802647	PIK3R3/RAC2/NCF2/CYBB/PRKCB	5
hsa04510	Focal adhesion	5/23	203/9436	0.000107634	0.00136148	0.000839801	PIK3R3/RAC2/VAV1/VAV3/PRKCB	5
hsa05415	Diabetic cardiomyopathy	5/23	205/9436	0.000112734	0.00136148	0.000839801	PIK3R3/RAC2/NCF2/CYBB/PRKCB	5
hsa05417	Lipid and atherosclerosis	5/23	216/9436	0.000144204	0.00161715	0.000997503	PIK3R3/NCF2/VAV1/VAV3/CYBB	5
hsa04810	Regulation of actin cytoskeleton	5/23	232/9436	0.000201553	0.00197774	0.00121993	PIK3R3/RAC2/VAV1/VAV3/MYH10	5
hsa04540	Gap junction	4/23	92/9436	6.50252e-05	0.00113433	0.000699687	TUBB6/TUBAL3/GJA1/PRKCB	4
hsa04660	T cell receptor signaling pathway	4/23	122/9436	0.000194733	0.00197774	0.00121993	PIK3R3/VAV1/VAV3/LCK	4
hsa04380	Osteoclast differentiation	4/23	143/9436	0.000357926	0.00330555	0.00203896	PIK3R3/NCF2/BTK/LCK	4
hsa04145	Phagosome	4/23	159/9436	0.000535381	0.00442394	0.00272881	TUBB6/TUBAL3/NCF2/CYBB	4
hsa05205	Proteoglycans in cancer	4/23	204/9436	0.00136032	0.01017	0.00627314	PIK3R3/VAV1/VAV3/PRKCB	4
hsa04024	cAMP signaling pathway	4/23	226/9436	0.0019831	0.0126648	0.00781204	PIK3R3/RAC2/VAV1/VAV3	4
hsa04014	Ras signaling pathway	4/23	238/9436	0.00239536	0.0139285	0.00859153	PIK3R3/RAC2/PRKCB/EPHA2	4
hsa05010	Alzheimer disease	4/23	391/9436	0.0137542	0.0568266	0.0350523	PIK3R3/TUBB6/TUBAL3/CYBB	4
hsa05022	Pathways of neurodegeneration - multiple diseases	4/23	483/9436	0.0276709	0.0789878	0.0487219	TUBB6/TUBAL3/CYBB/PRKCB	4
hsa04370	VEGF signaling pathway	3/23	60/9436	0.000395415	0.0034489	0.00212738	PIK3R3/RAC2/PRKCB	3
hsa05140	Leishmaniasis	3/23	79/9436	0.000886591	0.00695974	0.00429297	NCF2/CYBB/PRKCB	3
hsa05231	Choline metabolism in cancer	3/23	99/9436	0.00170353	0.012157	0.00749879	PIK3R3/RAC2/PRKCB	3
hsa04933	AGE-RAGE signaling pathway in diabetic complications	3/23	101/9436	0.00180424	0.0123159	0.0075968	PIK3R3/CYBB/PRKCB	3
hsa04064	NF-kappa B signaling pathway	3/23	105/9436	0.00201669	0.0126648	0.00781204	BTK/LCK/PRKCB	3
hsa04066	HIF-1 signaling pathway	3/23	110/9436	0.00230344	0.0139092	0.0085796	PIK3R3/CYBB/PRKCB	3
hsa04071	Sphingolipid signaling pathway	3/23	122/9436	0.00309165	0.0173353	0.0106929	PIK3R3/RAC2/PRKCB	3
hsa05418	Fluid shear stress and atherosclerosis	3/23	142/9436	0.00473938	0.0240027	0.0148055	PIK3R3/RAC2/NCF2	3
hsa04360	Axon guidance	3/23	184/9436	0.00969445	0.0461221	0.0284494	PIK3R3/RAC2/EPHA2	3
hsa04814	Motor proteins	3/23	197/9436	0.0116681	0.05234	0.0322848	TUBB6/TUBAL3/MYH10	3
hsa05130	Pathogenic Escherichia coli infection	3/23	203/9436	0.0126522	0.0551775	0.034035	TUBB6/TUBAL3/MYH10	3
hsa05170	Human immunodeficiency virus 1 infection	3/23	213/9436	0.0143962	0.0569859	0.0351506	PIK3R3/RAC2/PRKCB	3
hsa05163	Human cytomegalovirus infection	3/23	226/9436	0.0168601	0.061559	0.0379714	PIK3R3/RAC2/PRKCB	3
hsa04820	Cytoskeleton in muscle cells	3/23	233/9436	0.0182798	0.064	0.039477	FMNL1/MYH10/FMNL3	3
hsa05171	Coronavirus disease - COVID-19	3/23	238/9436	0.019334	0.0645837	0.0398371	PIK3R3/CYBB/PRKCB	3
hsa05132	Salmonella infection	3/23	251/9436	0.0222319	0.0684394	0.0422154	TUBB6/TUBAL3/RHOH	3
hsa04010	MAPK signaling pathway	3/23	300/9436	0.0352041	0.0921173	0.0568206	RAC2/PRKCB/EPHA2	3
hsa04960	Aldosterone-regulated sodium reabsorption	2/23	38/9436	0.00378792	0.0198235	0.0122277	PIK3R3/PRKCB	2
hsa05340	Primary immunodeficiency	2/23	38/9436	0.00378792	0.0198235	0.0122277	BTK/LCK	2
hsa04973	Carbohydrate digestion and absorption	2/23	52/9436	0.00699844	0.0343361	0.0211795	PIK3R3/PRKCB	2
hsa04929	GnRH secretion	2/23	65/9436	0.0107693	0.0497289	0.0306742	PIK3R3/PRKCB	2
hsa05223	Non-small cell lung cancer	2/23	73/9436	0.0134471	0.0568266	0.0350523	PIK3R3/PRKCB	2
hsa05214	Glioma	2/23	76/9436	0.0145187	0.0569859	0.0351506	PIK3R3/PRKCB	2
hsa05212	Pancreatic cancer	2/23	77/9436	0.0148839	0.0569946	0.0351559	PIK3R3/RAC2	2
hsa01521	EGFR tyrosine kinase inhibitor resistance	2/23	80/9436	0.0160034	0.0598222	0.0369	PIK3R3/PRKCB	2
hsa04012	ErbB signaling pathway	2/23	86/9436	0.0183475	0.064	0.039477	PIK3R3/PRKCB	2
hsa05210	Colorectal cancer	2/23	87/9436	0.0187516	0.064	0.039477	PIK3R3/RAC2	2
hsa05235	PD-L1 expression and PD-1 checkpoint pathway in cancer	2/23	90/9436	0.0199865	0.0653725	0.0403236	PIK3R3/LCK	2
hsa04520	Adherens junction	2/23	93/9436	0.0212549	0.0681024	0.0420075	RAC2/ARHGAP29	2
hsa04657	IL-17 signaling pathway	2/23	95/9436	0.0221189	0.0684394	0.0422154	S100A8/S100A9	2
hsa04070	Phosphatidylinositol signaling system	2/23	98/9436	0.023442	0.0707692	0.0436524	PIK3R3/PRKCB	2
hsa04750	Inflammatory mediator regulation of TRP channels	2/23	99/9436	0.0238902	0.0707692	0.0436524	PIK3R3/PRKCB	2
hsa05146	Amoebiasis	2/23	103/9436	0.0257185	0.074774	0.0461228	PIK3R3/PRKCB	2
hsa04931	Insulin resistance	2/23	109/9436	0.0285649	0.0800838	0.049398	PIK3R3/PRKCB	2
hsa04725	Cholinergic synapse	2/23	116/9436	0.032039	0.0882479	0.0544338	PIK3R3/PRKCB	2
hsa04919	Thyroid hormone signaling pathway	2/23	122/9436	0.0351439	0.0921173	0.0568206	PIK3R3/PRKCB	2
hsa04935	Growth hormone synthesis, secretion and action	2/23	122/9436	0.0351439	0.0921173	0.0568206	PIK3R3/PRKCB	2
hsa04611	Platelet activation	2/23	126/9436	0.037277	0.0959425	0.0591801	PIK3R3/BTK	2
hsa04270	Vascular smooth muscle contraction	2/23	134/9436	0.04169	0.103894	0.0640849	MYH10/PRKCB	2
hsa04210	Apoptosis	2/23	137/9436	0.043394	0.106451	0.0656619	PIK3R3/TUBAL3	2
hsa05017	Spinocerebellar ataxia	2/23	144/9436	0.0474706	0.11466	0.0707254	PIK3R3/PRKCB	2
hsa03273	Virion - Lassa virus and SFTS virus	1/23	17/9436	0.0406726	0.102994	0.0635294	MYH10	1
