# Supplementary material for: Integrated transcriptome and single-cell RNA sequencing identifies small GTPase-associated biomarkers in ulcerative colitis
Source: Front Immunol. 2026 Apr 22;17:1782885. doi: 10.3389/fimmu.2026.1782885 (PMC13143932; doi:10.3389/fimmu.2026.1782885)
Supplement: Supplementary file 6 [file Table6.xlsx]

## Sheet: Sheet1
stringId_A	stringId_B	preferredName_A	preferredName_B	ncbiTaxonId	score	nscore	fscore	pscore	ascore	escore	dscore	tscore
9606.ENSP00000222792	9606.ENSP00000351209	CHN2	EPHA2	9606	0.453	0	0	0	0	0.081	0	0.429
9606.ENSP00000222792	9606.ENSP00000386741	CHN2	CHN1	9606	0.528	0	0	0.052	0	0.518	0	0.05
9606.ENSP00000237642	9606.ENSP00000335655	STBD1	FMNL3	9606	0.4	0	0	0	0	0	0.4	0
9606.ENSP00000237642	9606.ENSP00000262741	STBD1	PIK3R3	9606	0.4	0	0	0	0	0	0.4	0
9606.ENSP00000237642	9606.ENSP00000337907	STBD1	MPP7	9606	0.4	0	0	0	0	0	0.4	0
9606.ENSP00000237642	9606.ENSP00000367851	STBD1	CYBB	9606	0.4	0	0	0	0	0	0.4	0
9606.ENSP00000237642	9606.ENSP00000351209	STBD1	EPHA2	9606	0.4	0	0	0	0	0	0.4	0
9606.ENSP00000237642	9606.ENSP00000249071	STBD1	RAC2	9606	0.563	0	0	0	0	0.163	0.5	0
9606.ENSP00000249071	9606.ENSP00000386911	RAC2	ARHGAP25	9606	0.414	0	0	0	0.238	0.067	0	0.241
9606.ENSP00000249071	9606.ENSP00000496129	RAC2	PRKCB	9606	0.43	0	0	0	0.173	0	0	0.338
9606.ENSP00000249071	9606.ENSP00000335655	RAC2	FMNL3	9606	0.446	0	0	0	0.088	0.353	0	0.135
9606.ENSP00000249071	9606.ENSP00000298815	RAC2	ARHGAP42	9606	0.469	0	0	0	0	0.144	0.4	0.049
9606.ENSP00000249071	9606.ENSP00000276202	RAC2	DOCK11	9606	0.48	0	0	0	0.149	0.287	0	0.21
9606.ENSP00000249071	9606.ENSP00000329219	RAC2	FMNL1	9606	0.502	0	0	0	0.182	0.336	0	0.157
9606.ENSP00000249071	9606.ENSP00000477713	RAC2	LCK	9606	0.54	0	0	0	0.248	0.11	0	0.368
9606.ENSP00000249071	9606.ENSP00000337907	RAC2	MPP7	9606	0.589	0	0	0	0	0.17	0.5	0.089
9606.ENSP00000249071	9606.ENSP00000357727	RAC2	S100A9	9606	0.612	0	0	0	0.207	0.102	0.5	0
9606.ENSP00000249071	9606.ENSP00000351209	RAC2	EPHA2	9606	0.635	0	0	0	0.076	0.187	0.5	0.143
9606.ENSP00000249071	9606.ENSP00000483570	RAC2	BTK	9606	0.677	0	0	0	0.255	0.11	0	0.552
9606.ENSP00000249071	9606.ENSP00000499232	RAC2	ARHGAP9	9606	0.7	0	0	0	0.32	0.112	0	0.543
9606.ENSP00000249071	9606.ENSP00000357721	RAC2	S100A8	9606	0.74	0	0	0	0.149	0.102	0.5	0.401
9606.ENSP00000249071	9606.ENSP00000262741	RAC2	PIK3R3	9606	0.913	0	0	0	0	0.054	0.9	0.155
9606.ENSP00000249071	9606.ENSP00000359073	RAC2	VAV3	9606	0.959	0	0	0	0.11	0.171	0.9	0.516
9606.ENSP00000249071	9606.ENSP00000472929	RAC2	VAV1	9606	0.977	0	0	0	0.314	0.171	0.9	0.649
9606.ENSP00000249071	9606.ENSP00000356505	RAC2	NCF2	9606	0.999	0	0	0	0.306	0.685	0.8	0.998
9606.ENSP00000249071	9606.ENSP00000367851	RAC2	CYBB	9606	0.999	0	0	0	0.199	0.215	0.8	0.997
9606.ENSP00000262741	9606.ENSP00000337907	PIK3R3	MPP7	9606	0.401	0	0	0	0	0	0.4	0.043
9606.ENSP00000262741	9606.ENSP00000477713	PIK3R3	LCK	9606	0.487	0	0	0	0.045	0.093	0.4	0.13
9606.ENSP00000262741	9606.ENSP00000351209	PIK3R3	EPHA2	9606	0.551	0	0	0	0	0.215	0.4	0.124
9606.ENSP00000262741	9606.ENSP00000359073	PIK3R3	VAV3	9606	0.907	0	0	0	0.048	0	0.9	0.102
9606.ENSP00000262741	9606.ENSP00000483570	PIK3R3	BTK	9606	0.927	0	0	0	0	0.241	0.9	0.126
9606.ENSP00000262741	9606.ENSP00000472929	PIK3R3	VAV1	9606	0.93	0	0	0	0	0	0.9	0.333
9606.ENSP00000282561	9606.ENSP00000335655	GJA1	FMNL3	9606	0.4	0	0	0	0	0	0.4	0
9606.ENSP00000282561	9606.ENSP00000337907	GJA1	MPP7	9606	0.506	0	0	0	0.059	0.082	0.4	0.16
9606.ENSP00000282561	9606.ENSP00000284240	GJA1	THY1	9606	0.523	0	0	0	0.222	0	0	0.413
9606.ENSP00000282561	9606.ENSP00000369784	GJA1	TUBAL3	9606	0.902	0	0	0	0.055	0	0.9	0.052
9606.ENSP00000282561	9606.ENSP00000318697	GJA1	TUBB6	9606	0.943	0	0	0	0.122	0	0.9	0.406
9606.ENSP00000284240	9606.ENSP00000477713	THY1	LCK	9606	0.809	0	0	0	0.087	0.292	0	0.728
9606.ENSP00000298815	9606.ENSP00000328083	ARHGAP42	ARHGEF37	9606	0.467	0	0	0	0.06	0	0	0.456
9606.ENSP00000318697	9606.ENSP00000369784	TUBB6	TUBAL3	9606	0.964	0	0	0.078	0.309	0.287	0.65	0.811
9606.ENSP00000329219	9606.ENSP00000371219	FMNL1	RHOH	9606	0.406	0	0	0	0.094	0.339	0	0.088
9606.ENSP00000329219	9606.ENSP00000355652	FMNL1	RHOU	9606	0.416	0	0	0	0.074	0.351	0	0.106
9606.ENSP00000335655	9606.ENSP00000337907	FMNL3	MPP7	9606	0.424	0	0	0	0	0.069	0.4	0.053
9606.ENSP00000335655	9606.ENSP00000355652	FMNL3	RHOU	9606	0.431	0	0	0	0.074	0.257	0	0.24
9606.ENSP00000337907	9606.ENSP00000351209	MPP7	EPHA2	9606	0.444	0	0	0	0	0.09	0.4	0.065
9606.ENSP00000351209	9606.ENSP00000386741	EPHA2	CHN1	9606	0.449	0	0	0	0	0.081	0	0.425
9606.ENSP00000351209	9606.ENSP00000359073	EPHA2	VAV3	9606	0.565	0	0	0	0	0	0	0.565
9606.ENSP00000351209	9606.ENSP00000355652	EPHA2	RHOU	9606	0.611	0	0	0	0.074	0.204	0.5	0.07
9606.ENSP00000355652	9606.ENSP00000356992	RHOU	ARHGAP30	9606	0.849	0	0	0	0.055	0.3	0.5	0.599
9606.ENSP00000356033	9606.ENSP00000499232	TAGAP	ARHGAP9	9606	0.468	0	0	0	0.43	0	0	0.103
9606.ENSP00000356033	9606.ENSP00000386911	TAGAP	ARHGAP25	9606	0.49	0	0	0	0.421	0	0	0.155
9606.ENSP00000356505	9606.ENSP00000483570	NCF2	BTK	9606	0.563	0	0	0	0.233	0	0	0.454
9606.ENSP00000356505	9606.ENSP00000359073	NCF2	VAV3	9606	0.59	0	0	0	0.113	0.069	0.5	0.125
9606.ENSP00000356505	9606.ENSP00000472929	NCF2	VAV1	9606	0.708	0	0	0	0.196	0.069	0.5	0.312
9606.ENSP00000356505	9606.ENSP00000357727	NCF2	S100A9	9606	0.808	0	0	0	0.433	0.294	0.5	0.154
9606.ENSP00000356505	9606.ENSP00000357721	NCF2	S100A8	9606	0.857	0	0	0	0.4	0.294	0.5	0.406
9606.ENSP00000356505	9606.ENSP00000496129	NCF2	PRKCB	9606	0.922	0	0	0	0.067	0	0.9	0.237
9606.ENSP00000356505	9606.ENSP00000367851	NCF2	CYBB	9606	0.999	0	0	0	0.355	0.292	0.9	0.999
9606.ENSP00000356992	9606.ENSP00000472929	ARHGAP30	VAV1	9606	0.491	0	0	0	0.478	0	0	0.063
9606.ENSP00000356992	9606.ENSP00000386911	ARHGAP30	ARHGAP25	9606	0.492	0	0	0	0.381	0	0	0.213
9606.ENSP00000356992	9606.ENSP00000499232	ARHGAP30	ARHGAP9	9606	0.64	0	0	0	0.531	0	0	0.263
9606.ENSP00000357721	9606.ENSP00000367851	S100A8	CYBB	9606	0.659	0	0	0	0.242	0.046	0.5	0.168
9606.ENSP00000357721	9606.ENSP00000357727	S100A8	S100A9	9606	0.999	0	0	0.125	0.999	0.977	0.9	0.988
9606.ENSP00000357727	9606.ENSP00000367851	S100A9	CYBB	9606	0.792	0	0	0	0.29	0.046	0.5	0.458
9606.ENSP00000359073	9606.ENSP00000367851	VAV3	CYBB	9606	0.548	0	0	0	0.08	0	0.5	0.097
9606.ENSP00000359073	9606.ENSP00000477713	VAV3	LCK	9606	0.716	0	0	0	0.087	0	0.5	0.428
9606.ENSP00000359073	9606.ENSP00000483570	VAV3	BTK	9606	0.74	0	0	0	0.133	0	0.5	0.448
9606.ENSP00000359073	9606.ENSP00000472929	VAV3	VAV1	9606	0.907	0	0	0.056	0.063	0	0.9	0.075
9606.ENSP00000367851	9606.ENSP00000496129	CYBB	PRKCB	9606	0.408	0	0	0	0.201	0	0	0.29
9606.ENSP00000367851	9606.ENSP00000483570	CYBB	BTK	9606	0.633	0	0	0	0.459	0.063	0	0.333
9606.ENSP00000367851	9606.ENSP00000472929	CYBB	VAV1	9606	0.69	0	0	0	0.196	0	0.5	0.292
9606.ENSP00000371219	9606.ENSP00000472929	RHOH	VAV1	9606	0.564	0	0	0	0.204	0.145	0	0.411
9606.ENSP00000371219	9606.ENSP00000477713	RHOH	LCK	9606	0.932	0	0	0	0.333	0.342	0.5	0.729
9606.ENSP00000386911	9606.ENSP00000472929	ARHGAP25	VAV1	9606	0.45	0	0	0	0.381	0	0	0.148
9606.ENSP00000386911	9606.ENSP00000499232	ARHGAP25	ARHGAP9	9606	0.599	0	0	0	0.491	0	0	0.246
9606.ENSP00000472929	9606.ENSP00000499232	VAV1	ARHGAP9	9606	0.512	0	0	0	0.46	0.077	0	0.099
9606.ENSP00000472929	9606.ENSP00000496129	VAV1	PRKCB	9606	0.646	0	0	0	0.175	0	0	0.589
9606.ENSP00000472929	9606.ENSP00000477713	VAV1	LCK	9606	0.988	0	0	0	0.256	0.292	0.4	0.967
9606.ENSP00000472929	9606.ENSP00000483570	VAV1	BTK	9606	0.996	0	0	0	0.448	0.292	0.4	0.987
9606.ENSP00000477713	9606.ENSP00000496129	LCK	PRKCB	9606	0.468	0	0	0	0.227	0.05	0	0.334
9606.ENSP00000477713	9606.ENSP00000483570	LCK	BTK	9606	0.752	0	0	0.093	0.126	0	0.5	0.449
9606.ENSP00000483570	9606.ENSP00000499232	BTK	ARHGAP9	9606	0.436	0	0	0	0.235	0.062	0	0.277
9606.ENSP00000483570	9606.ENSP00000496129	BTK	PRKCB	9606	0.775	0	0	0	0.216	0.298	0	0.624
