# Supplementary material for: Integrated transcriptome and single-cell RNA sequencing identifies small GTPase-associated biomarkers in ulcerative colitis
Source: Front Immunol. 2026 Apr 22;17:1782885. doi: 10.3389/fimmu.2026.1782885 (PMC13143932; doi:10.3389/fimmu.2026.1782885)
Supplement: Supplementary file 7 [file Table7.csv]

	x
1	ARHGEF3
2	S100A8
3	RHOU
4	THY1
5	PIK3R3
6	STBD1
7	FERMT2
8	RAC2
9	TUBB6
10	ARHGEF37
11	TUBAL3
12	S100A9
13	NCF2
14	DOCK11
15	ARHGAP23
16	GJA1
17	CHN1
18	ARFGAP3
19	MPP7
20	PLEKHG6
21	VAV1
22	FMNL1
23	CHN2
24	VAV3
25	TAGAP
26	CYBB
27	MYH10
28	DEPDC7
29	ARHGAP42
30	FMNL3
