# Supplementary material for: Integrated transcriptome and single-cell RNA sequencing identifies small GTPase-associated biomarkers in ulcerative colitis
Source: Front Immunol. 2026 Apr 22;17:1782885. doi: 10.3389/fimmu.2026.1782885 (PMC13143932; doi:10.3389/fimmu.2026.1782885)
Supplement: Supplementary file 8 [file Table8.csv]

	x
1	KEGG_OXIDATIVE_PHOSPHORYLATION
2	KEGG_HEMATOPOIETIC_CELL_LINEAGE
3	KEGG_PARKINSONS_DISEASE
4	KEGG_PEROXISOME
5	KEGG_CITRATE_CYCLE_TCA_CYCLE
6	KEGG_BUTANOATE_METABOLISM
7	KEGG_HUNTINGTONS_DISEASE
8	KEGG_CELL_ADHESION_MOLECULES_CAMS
9	KEGG_ALLOGRAFT_REJECTION
10	KEGG_CYTOKINE_CYTOKINE_RECEPTOR_INTERACTION
11	KEGG_GRAFT_VERSUS_HOST_DISEASE
12	KEGG_PROPANOATE_METABOLISM
13	KEGG_PRIMARY_IMMUNODEFICIENCY
14	KEGG_INTESTINAL_IMMUNE_NETWORK_FOR_IGA_PRODUCTION
15	KEGG_SYSTEMIC_LUPUS_ERYTHEMATOSUS
16	KEGG_FATTY_ACID_METABOLISM
17	KEGG_ASCORBATE_AND_ALDARATE_METABOLISM
18	KEGG_LEISHMANIA_INFECTION
19	KEGG_TYPE_I_DIABETES_MELLITUS
20	KEGG_ALZHEIMERS_DISEASE
21	KEGG_DRUG_METABOLISM_CYTOCHROME_P450
22	KEGG_METABOLISM_OF_XENOBIOTICS_BY_CYTOCHROME_P450
23	KEGG_PYRUVATE_METABOLISM
24	KEGG_B_CELL_RECEPTOR_SIGNALING_PATHWAY
25	KEGG_VALINE_LEUCINE_AND_ISOLEUCINE_DEGRADATION
26	KEGG_CHEMOKINE_SIGNALING_PATHWAY
27	KEGG_AUTOIMMUNE_THYROID_DISEASE
28	KEGG_ECM_RECEPTOR_INTERACTION
29	KEGG_STARCH_AND_SUCROSE_METABOLISM
30	KEGG_RETINOL_METABOLISM
31	KEGG_PENTOSE_AND_GLUCURONATE_INTERCONVERSIONS
32	KEGG_CARDIAC_MUSCLE_CONTRACTION
33	KEGG_T_CELL_RECEPTOR_SIGNALING_PATHWAY
34	KEGG_ASTHMA
35	KEGG_DRUG_METABOLISM_OTHER_ENZYMES
36	KEGG_GLYCOSAMINOGLYCAN_BIOSYNTHESIS_CHONDROITIN_SULFATE
37	KEGG_JAK_STAT_SIGNALING_PATHWAY
38	KEGG_ANTIGEN_PROCESSING_AND_PRESENTATION
39	KEGG_PPAR_SIGNALING_PATHWAY
40	KEGG_NATURAL_KILLER_CELL_MEDIATED_CYTOTOXICITY
41	KEGG_TERPENOID_BACKBONE_BIOSYNTHESIS
42	KEGG_OLFACTORY_TRANSDUCTION
43	KEGG_BETA_ALANINE_METABOLISM
44	KEGG_PROXIMAL_TUBULE_BICARBONATE_RECLAMATION
45	KEGG_GLYCOLYSIS_GLUCONEOGENESIS
46	KEGG_COMPLEMENT_AND_COAGULATION_CASCADES
47	KEGG_MATURITY_ONSET_DIABETES_OF_THE_YOUNG
48	KEGG_TOLL_LIKE_RECEPTOR_SIGNALING_PATHWAY
49	KEGG_STEROID_HORMONE_BIOSYNTHESIS
50	KEGG_LEUKOCYTE_TRANSENDOTHELIAL_MIGRATION
51	KEGG_VIRAL_MYOCARDITIS
52	KEGG_PROTEIN_EXPORT
53	KEGG_NOD_LIKE_RECEPTOR_SIGNALING_PATHWAY
54	KEGG_PORPHYRIN_AND_CHLOROPHYLL_METABOLISM
55	KEGG_LYSINE_DEGRADATION
56	KEGG_TYROSINE_METABOLISM
57	KEGG_PHENYLALANINE_METABOLISM
58	KEGG_SMALL_CELL_LUNG_CANCER
59	KEGG_GLYCOSPHINGOLIPID_BIOSYNTHESIS_GLOBO_SERIES
60	KEGG_FOCAL_ADHESION
61	KEGG_GLYCOSYLPHOSPHATIDYLINOSITOL_GPI_ANCHOR_BIOSYNTHESIS
62	KEGG_FC_GAMMA_R_MEDIATED_PHAGOCYTOSIS
63	KEGG_PATHWAYS_IN_CANCER
64	KEGG_GLYCEROPHOSPHOLIPID_METABOLISM
65	KEGG_APOPTOSIS
66	KEGG_GLYCEROLIPID_METABOLISM
67	KEGG_CYTOSOLIC_DNA_SENSING_PATHWAY
68	KEGG_TIGHT_JUNCTION
