# Supplementary material for: Integrated transcriptome and single-cell RNA sequencing identifies small GTPase-associated biomarkers in ulcerative colitis
Source: Front Immunol. 2026 Apr 22;17:1782885. doi: 10.3389/fimmu.2026.1782885 (PMC13143932; doi:10.3389/fimmu.2026.1782885)
Supplement: Supplementary file 9 [file Table9.csv]

	.rownames	.colnames	r	p
1	ARHGEF3	Activated B cell	0.796316937704231	0
2	S100A8	Activated B cell	0.606590642773443	0
3	RHOU	Activated B cell	-0.70898472853373	0
4	ARHGEF3	Activated CD4 T cell	0.779263959149066	0
5	S100A8	Activated CD4 T cell	0.7742528604228	0
6	RHOU	Activated CD4 T cell	-0.794802175921956	0
7	ARHGEF3	Activated CD8 T cell	0.714091095296617	0
8	S100A8	Activated CD8 T cell	0.641220574085189	0
9	RHOU	Activated CD8 T cell	-0.708937094515419	0
10	ARHGEF3	Activated dendritic cell	0.732620728419408	0
11	S100A8	Activated dendritic cell	0.93617994226757	0
12	RHOU	Activated dendritic cell	-0.774652986176608	0
13	ARHGEF3	CD56bright natural killer cell	0.432897958405975	3.63365996123362e-06
14	S100A8	CD56bright natural killer cell	0.257985843169758	0.00716697695031334
15	RHOU	CD56bright natural killer cell	-0.301771032800785	0.00157142569167013
16	ARHGEF3	CD56dim natural killer cell	-0.432307296578925	3.75605650383859e-06
17	S100A8	CD56dim natural killer cell	-0.252679413529967	0.00848244345698995
18	RHOU	CD56dim natural killer cell	0.41819810035535	8.14781749718933e-06
19	ARHGEF3	Central memory CD4 T cell	0.871302409328646	0
20	S100A8	Central memory CD4 T cell	0.729943696590357	0
21	RHOU	Central memory CD4 T cell	-0.767041070050587	0
22	ARHGEF3	Central memory CD8 T cell	-0.0252174492935875	0.795293945247488
23	S100A8	Central memory CD8 T cell	0.383711071098536	4.73999037626033e-05
24	RHOU	Central memory CD8 T cell	-0.0639057989653891	0.51055137387059
25	ARHGEF3	Effector memory CD4 T cell	0.78299846618461	0
26	S100A8	Effector memory CD4 T cell	0.692627206645898	0
27	RHOU	Effector memory CD4 T cell	-0.655301189897777	0
28	ARHGEF3	Effector memory CD8 T cell	0.806034277439576	0
29	S100A8	Effector memory CD8 T cell	0.825869082664075	0
30	RHOU	Effector memory CD8 T cell	-0.831308887555136	0
31	ARHGEF3	Eosinophil	0.676888926996103	0
32	S100A8	Eosinophil	0.75160764811798	0
33	RHOU	Eosinophil	-0.710642392370936	0
34	ARHGEF3	Gamma delta T cell	0.317280669162689	0.000867577112459697
35	S100A8	Gamma delta T cell	0.66514237808073	0
36	RHOU	Gamma delta T cell	-0.365391027656311	0.000112353267935537
37	ARHGEF3	Immature B cell	0.826450217687464	0
38	S100A8	Immature B cell	0.638314898968247	0
39	RHOU	Immature B cell	-0.719206988863167	0
40	ARHGEF3	Immature dendritic cell	0.644907447102423	0
41	S100A8	Immature dendritic cell	0.85908904703383	0
42	RHOU	Immature dendritic cell	-0.754751493326474	0
43	ARHGEF3	MDSC	0.789571960711462	0
44	S100A8	MDSC	0.880857793401736	0
45	RHOU	MDSC	-0.814036792515743	0
46	ARHGEF3	Macrophage	0.693837110710985	0
47	S100A8	Macrophage	0.878247449198319	0
48	RHOU	Macrophage	-0.752569855287852	0
49	ARHGEF3	Mast cell	0.694875532310155	0
50	S100A8	Mast cell	0.844217706517286	0
51	RHOU	Mast cell	-0.718435317766536	0
52	ARHGEF3	Memory B cell	0.0818161898501434	0.399331183392232
53	S100A8	Memory B cell	0.0685739327598198	0.480107889837793
54	RHOU	Memory B cell	-0.089713910086027	0.355269949815037
55	ARHGEF3	Monocyte	0.67288766945802	0
56	S100A8	Monocyte	0.751445692455724	0
57	RHOU	Monocyte	-0.692236607695752	0
58	ARHGEF3	Natural killer T cell	0.840921432450199	0
59	S100A8	Natural killer T cell	0.880676784132156	0
60	RHOU	Natural killer T cell	-0.764554574294778	0
61	ARHGEF3	Natural killer cell	0.793697066697152	0
62	S100A8	Natural killer cell	0.785065782579287	0
63	RHOU	Natural killer cell	-0.721683957815313	0
64	ARHGEF3	Neutrophil	0.550868368153801	8.82506036107954e-10
65	S100A8	Neutrophil	0.899968561547915	0
66	RHOU	Neutrophil	-0.578515152381225	0
67	ARHGEF3	Plasmacytoid dendritic cell	0.679870816542342	0
68	S100A8	Plasmacytoid dendritic cell	0.781159793077824	0
69	RHOU	Plasmacytoid dendritic cell	-0.703916468985491	0
70	ARHGEF3	Regulatory T cell	0.786085150571132	0
71	S100A8	Regulatory T cell	0.873731744262482	0
72	RHOU	Regulatory T cell	-0.739880152809931	0
73	ARHGEF3	T follicular helper cell	0.796097821220002	0
74	S100A8	T follicular helper cell	0.756790229310164	0
75	RHOU	T follicular helper cell	-0.669210323244448	0
76	ARHGEF3	Type 1 T helper cell	0.848390446521288	0
77	S100A8	Type 1 T helper cell	0.87648499052083	0
78	RHOU	Type 1 T helper cell	-0.776463078872408	0
79	ARHGEF3	Type 2 T helper cell	0.672154105576038	0
80	S100A8	Type 2 T helper cell	0.771652043023045	0
81	RHOU	Type 2 T helper cell	-0.667590766621891	0
